# Supplementary material for: Systematic analysis of snRNA genes reveals frequent RNU2-2 variants in dominant and recessive developmental and epileptic encephalopathies
Source: Nat Genet. 2026 Mar 30;58(4):782–97. doi: 10.1038/s41588-026-02547-5 (PMC13083260; doi:10.1038/s41588-026-02547-5)
Supplement: Supplementary file 4 — Supplementary Tables 1–15. [file 41588_2026_2547_MOESM4_ESM.xlsx]

## Sheet: Outline
Outline
Supplementary Table 1	Small nuclear RNA genes and pseudogenes annotations and expression in brain regions
Supplementary Table 2	Comparison of unsolved versus solved cases using Fisher's test for genes with ≥10 patients carrying variants
Supplementary Table 3	Per subcohort comparison of unsolved versus solved cases using Fisher's test for genes with ≥10 patients carrying variants
Supplementary Table 4	Comparison of NDD versus non-NDD cases using Fisher's test for genes with ≥9 patients carrying variants
Supplementary Table 5	Per subcohort comparison of NDD versus non-NDD cases using Fisher's test for genes with ≥9 (SeqOIA) or ≥10 (Auragen) patients carrying variants
Supplementary Table 6	Probands with RNU2-2 de novo or biallelic variants identified in this study
Supplementary Table 7	Details of non-PFMG cohorts analysed and number of patients with RNU2-2 variants identified
Supplementary Table 8	RNU2-2 variants reported in this study with their occurrences in population databases and patients and ACMG classification
Supplementary Table 9	Detailed clinical features of patients with monoallelic and biallelic RNU2-2 variants
Supplementary Table 10	Comparison of clinical features in index cases with RNU2-2 variants
Supplementary Table 11	Comparison of clinical features in patients (index and siblings) with RNU2-2 variants
Supplementary Table 12	Significant splicing events detected in individuals with RNU2-2 n.4G>A
Supplementary Table 13	Significant splicing events detected in individuals with RNU2-2 n.35A>G
Supplementary Table 14	Significant splicing events detected in individuals with biallelic RNU2-2 variants
Supplementary Table 15	Significant differentially methylated positions (DMPs) associated with methylation differences across variant groups

## Sheet: Supp. Table 1
Supplementary Table 1: Small nuclear RNA genes and pseudogenes annotations and expression in brain regions
Gene stable ID	Gene stable ID version	Transcript stable ID	Transcript stable ID version	Gene name	Transcript type	HGNC symbol	HGNC ID	Chromosome/scaffold name	Gene start (bp)	Gene end (bp)	Strand	ov_ENCODEcCREs	ov_H1hESCH3K27Ac	hypermutability	Number mutations observed/ number mutations expected (PMID: 38036792)	HGNC_approved	scRNAseq_expr	snRNA_type	list_1741	list_200	ovCRE_hypermut_HGNCapproved	expected_size	max_expr	max_cov_bases	max_cov_perc	cov_atLeast_50perc	max_unique_plus_frontal cortex_ENCFF106ESQ	max_unique_plus_occipital lobe_ENCFF222WBQ	max_unique_plus_temporal lobe_ENCFF425WUZ	max_unique_plus_parietal lobe_ENCFF443ONL	max_unique_plus_diencephalon_ENCFF946YVE	max_unique_plus_cerebellum_ENCFF965GHD	max_all_plus_cerebellum_ENCFF013RLG	max_all_plus_frontal cortex_ENCFF197SSE	max_all_plus_temporal lobe_ENCFF405QIN	max_all_plus_occipital lobe_ENCFF532SOY	max_all_plus_diencephalon_ENCFF654ONK	max_all_plus_parietal lobe_ENCFF738LDD	max_unique_minus_temporal lobe_ENCFF250WEA	max_unique_minus_diencephalon_ENCFF319GRF	max_unique_minus_frontal cortex_ENCFF820JTT	max_unique_minus_parietal lobe_ENCFF897IWP	max_unique_minus_occipital lobe_ENCFF254UEQ	max_unique_minus_cerebellum_ENCFF915WAC	max_all_minus_cerebellum_ENCFF029RIV	max_all_minus_temporal lobe_ENCFF034QAV	max_all_minus_frontal cortex_ENCFF221KEN	max_all_minus_occipital lobe_ENCFF343ZBS	max_all_minus_parietal lobe_ENCFF870FMA
ENSG00000278625	ENSG00000278625.1	ENST00000616830	ENST00000616830.1	U6	snRNA			KI270744.1	51009	51114	-1							U6
ENSG00000278793	ENSG00000278793.1	ENST00000616468	ENST00000616468.1	U6	snRNA			GL000213.1	127840	127946	-1							U6
ENSG00000277374	ENSG00000277374.1	ENST00000612925	ENST00000612925.1	U1	snRNA			KI270750.1	148668	148843	1							U1
ENSG00000274202	ENSG00000274202.1	ENST00000611062	ENST00000611062.1	U2	snRNA			GL000216.2	93197	93309	-1							U2
ENSG00000275987	ENSG00000275987.1	ENST00000618083	ENST00000618083.1	U1	snRNA			KI270713.1	30437	30580	-1							U1
ENSG00000275405	ENSG00000275405.1	ENST00000619109	ENST00000619109.1	U1	snRNA			KI270713.1	21861	22024	-1							U1
ENSG00000276711	ENSG00000276711.1	ENST00000621409	ENST00000621409.1	U2	snRNA			GL000225.1	183252	183364	1							U2
ENSG00000288430	ENSG00000288430.1	ENST00000672203	ENST00000672203.1	RNU5B-4P	snRNA	RNU5B-4P	HGNC:34184	HG1395_PATCH	38436	38546	1							U5
ENSG00000282338	ENSG00000282338.1	ENST00000631612	ENST00000631612.1	RNU6-1072P	snRNA	RNU6-1072P	HGNC:48035	HG1342_HG2282_PATCH	104067	104173	1							U6
ENSG00000291389	ENSG00000291389.1	ENST00000707401	ENST00000707401.1	RNU1-1	snRNA	RNU1-1	HGNC:10120	HG1343_HG173_HG459_PATCH	318424	318587	-1							U1
ENSG00000291393	ENSG00000291393.1	ENST00000707405	ENST00000707405.1	RNU1-6P	snRNA	RNU1-6P	HGNC:48305	HG1343_HG173_HG459_PATCH	338392	338535	-1							U1
ENSG00000282288	ENSG00000282288.1	ENST00000632886	ENST00000632886.1	RNU6-771P	snRNA	RNU6-771P	HGNC:47734	HG1342_HG2282_PATCH	433465	433571	-1							U6
ENSG00000291385	ENSG00000291385.1	ENST00000707394	ENST00000707394.1	RNU1-2	snRNA	RNU1-2	HGNC:10123	HG1343_HG173_HG459_PATCH	492015	492178	-1							U1
ENSG00000291383	ENSG00000291383.1	ENST00000707392	ENST00000707392.1	RNU1-5P	snRNA	RNU1-5P	HGNC:48304	HG1343_HG173_HG459_PATCH	514315	514458	-1							U1
ENSG00000291396	ENSG00000291396.1	ENST00000707408	ENST00000707408.1	RNU1-3	snRNA	RNU1-3	HGNC:10130	HG1343_HG173_HG459_PATCH	869713	869876	1							U1
ENSG00000291399	ENSG00000291399.1	ENST00000707411	ENST00000707411.1	RNU1-4	snRNA	RNU1-4	HGNC:10128	HG1343_HG173_HG459_PATCH	957786	957949	1							U1
ENSG00000288521	ENSG00000288521.1	ENST00000672529	ENST00000672529.1	U6	snRNA			HG1485_PATCH	16980	17085	1							U6
ENSG00000206783	ENSG00000206783.2	ENST00000384056	ENST00000384056.2	RNU6-545P	snRNA	RNU6-545P	HGNC:47508	HG1362_PATCH	195672	195775	1							U6
ENSG00000207477	ENSG00000207477.2	ENST00000384746	ENST00000384746.2	RNU6-318P	snRNA	RNU6-318P	HGNC:47281	HG1362_PATCH	258225	258327	-1							U6
ENSG00000284403	ENSG00000284403.2	ENST00000639545	ENST00000639545.2	RNU6-485P	snRNA	RNU6-485P	HGNC:47448	HG1398_PATCH	46471	46577	1							U6
ENSG00000252900	ENSG00000252900.1	ENST00000517091	ENST00000517091.1	RNU6-303P	snRNA	RNU6-303P	HGNC:47266	Y	4174985	4175090	-1		yes					U6	yes			107	0	0	0
ENSG00000252173	ENSG00000252173.1	ENST00000516364	ENST00000516364.1	RNU6-109P	snRNA	RNU6-109P	HGNC:47072	Y	16248935	16249041	1		yes					U6	yes			107	0	0	0
ENSG00000252323	ENSG00000252323.1	ENST00000516514	ENST00000516514.1	RNU6-184P	snRNA	RNU6-184P	HGNC:47147	Y	16336283	16336389	-1		yes					U6	yes			107	0	0	0
ENSG00000251970	ENSG00000251970.1	ENST00000516161	ENST00000516161.1	RNU1-41P	snRNA	RNU1-41P	HGNC:48383	Y	18833729	18833890	-1							U1	yes			164	0.00984	7	4																				0.00731	0.00268	0.00843		0.0031
ENSG00000252766	ENSG00000252766.1	ENST00000516957	ENST00000516957.1	RNU6-255P	snRNA	RNU6-255P	HGNC:47218	Y	19018983	19019087	-1		yes					U6	yes			107	0	0	0
ENSG00000252513	ENSG00000252513.1	ENST00000516704	ENST00000516704.1	RNU1-128P	snRNA	RNU1-128P	HGNC:48470	Y	17789003	17789162	-1		yes					U1	yes			164	0.05878	9	5																				0.01213	0.01223	0.00262	0.00191	0.05878
ENSG00000252166	ENSG00000252166.1	ENST00000516357	ENST00000516357.1	RNU1-95P	snRNA	RNU1-95P	HGNC:48437	Y	18116848	18117007	1		yes					U1	yes			164	0.05878	9	5								0.01213	0.00262	0.01223	0.00191	0.00956	0.05878
ENSG00000252209	ENSG00000252209.1	ENST00000516400	ENST00000516400.1	RNU1-48P	snRNA	RNU1-48P	HGNC:48390	Y	18486511	18486672	1		yes					U1	yes			164	0.00984	7	4								0.00731	0.00843	0.00268		0.00984	0.0031
ENSG00000252155	ENSG00000252155.1	ENST00000516346	ENST00000516346.1	RNU6-941P	snRNA	RNU6-941P	HGNC:47904	Y	7378672	7378779	1		yes					U6	yes			107	0.00219	1	1													0.00219
ENSG00000252472	ENSG00000252472.1	ENST00000516663	ENST00000516663.1	RNU6-521P	snRNA	RNU6-521P	HGNC:47484	Y	7423054	7423158	-1							U6	yes			107	0	0	0
ENSG00000251841	ENSG00000251841.1	ENST00000516032	ENST00000516032.1	RNU6-1334P	snRNA	RNU6-1334P	HGNC:48297	Y	2784749	2784853	1							U6	yes			107	0	0	0
ENSG00000281499	ENSG00000281499.1	ENST00000629478	ENST00000629478.1	RNU5A-8P	snRNA	RNU5A-8P	HGNC:42530	HG1832_PATCH	153896	154009	-1							U5
ENSG00000252625	ENSG00000252625.1	ENST00000516816	ENST00000516816.1	RNU1-40P	snRNA	RNU1-40P	HGNC:48382	Y	25928979	25929142	1		yes					U1	yes			164	0.06321	11	7								0.00606	0.02404	0.06321	0.03811	0.02871	0.0568
ENSG00000252948	ENSG00000252948.1	ENST00000517139	ENST00000517139.1	RNU6-1314P	snRNA	RNU6-1314P	HGNC:48277	Y	26360989	26361092	1		yes					U6	yes			107	0.00512	1	1																								0.00512
ENSG00000252681	ENSG00000252681.1	ENST00000516872	ENST00000516872.1	RNU1-97P	snRNA	RNU1-97P	HGNC:48439	Y	23740942	23741105	-1		yes					U1	yes			164	0.06321	11	7																				0.00606	0.06321	0.02404	0.03811	0.0568
ENSG00000252468	ENSG00000252468.1	ENST00000516659	ENST00000516659.1	RNU2-57P	snRNA	RNU2-57P	HGNC:48550	Y	5019076	5019266	1		yes					U2	yes			191	1.87498	78	41			0.04275		0.02245			0.27021	0.26472	0.4657	1.87498	0.41566	0.6687
ENSG00000251917	ENSG00000251917.1	ENST00000516108	ENST00000516108.1	RNU1-86P	snRNA	RNU1-86P	HGNC:48428	Y	23946618	23946771	-1		yes					U1	yes			164	0.00492	2	1																				0.00234			0.00492
ENSG00000252426	ENSG00000252426.1	ENST00000516617	ENST00000516617.1	RNU1-107P	snRNA	RNU1-107P	HGNC:48449	Y	25723342	25723495	1							U1	yes			164	0.00492	2	1								0.00234			0.00492
ENSG00000281822	ENSG00000281822.1	ENST00000627793	ENST00000627793.1	RNU1-62P	snRNA	RNU1-62P	HGNC:48404	HG126_PATCH	251600	251763	1							U1
ENSG00000291372	ENSG00000291372.1	ENST00000707320	ENST00000707320.1	RNU6-409P	snRNA	RNU6-409P	HGNC:47372	HG1311_HG2539_PATCH	27174	27277	-1							U6
ENSG00000285481	ENSG00000285481.1	ENST00000646220	ENST00000646220.1	RNU6-1004P	snRNA	RNU6-1004P	HGNC:47967	HG2047_PATCH	10678	10788	1							U6
ENSG00000281679	ENSG00000281679.1	ENST00000629187	ENST00000629187.1	RNU7-29P	snRNA	RNU7-29P	HGNC:34125	HG2058_PATCH	89987	90050	-1							U7
ENSG00000276183	ENSG00000276183.1	ENST00000615686	ENST00000615686.1	U6	snRNA			13	18418526	18418632	1							U6	yes			107	0.00256	1	1													0.00256										0.00184
ENSG00000252397	ENSG00000252397.1	ENST00000516588	ENST00000516588.1	RNU5A-4P	snRNA	RNU5A-4P	HGNC:42521	13	33829539	33829649	-1		yes					U5	yes			116	0.44048	29	25														0.01854	0.05463	0.03558	0.22454	0.06412	0.03276	0.05334	0.06432	0.09294	0.30308	0.44048
ENSG00000252795	ENSG00000252795.1	ENST00000516986	ENST00000516986.1	RNU6-56P	snRNA	RNU6-56P	HGNC:42546	13	38779424	38779516	1		yes					U6	yes			107	0	0	0
ENSG00000201662	ENSG00000201662.1	ENST00000364792	ENST00000364792.1	RNU6-60P	snRNA	RNU6-60P	HGNC:42550	13	48987915	48988017	1		yes					U6	yes			107	0.00827	3	3											0.00246	0.00827
ENSG00000239003	ENSG00000239003.1	ENST00000458752	ENST00000458752.1	RNU7-88P	snRNA	RNU7-88P	HGNC:42617	13	59480070	59480132	1		yes					U7				63	0.01638	1	2							0.01638	0.01213				0.0007
ENSG00000206922	ENSG00000206922.1	ENST00000384195	ENST00000384195.1	RNU6-80P	snRNA	RNU6-80P	HGNC:42570	13	72706017	72706123	-1		yes					U6	yes			107	0.00606	2	2																				0.00606
ENSG00000201253	ENSG00000201253.1	ENST00000364383	ENST00000364383.1	RNU4-10P	snRNA	RNU4-10P	HGNC:42508	13	73191528	73191667	1		yes					U4	yes			141	0.8686	45	32		0.01779	0.06412	0.01854	0.15718	0.05463	0.01638	0.11001	0.20813	0.8686	0.1759	0.3305	0.7623
ENSG00000200267	ENSG00000200267.1	ENST00000363397	ENST00000363397.1	RNU6-66P	snRNA	RNU6-66P	HGNC:42556	13	73112915	73113018	-1		yes					U6	yes			107	0.00512	1	1													0.00512
ENSG00000199381	ENSG00000199381.1	ENST00000362511	ENST00000362511.1	RNU6-79P	snRNA	RNU6-79P	HGNC:42569	13	72881108	72881214	-1		yes					U6	yes			107	0	0	0
ENSG00000202398	ENSG00000202398.1	ENST00000365528	ENST00000365528.1	RNU6-61P	snRNA	RNU6-61P	HGNC:42551	13	80369426	80369534	-1		yes					U6	yes			107	0.07284	6	6															0.07284		0.02245		0.06553	0.05457			0.00164	0.01919
ENSG00000202433	ENSG00000202433.1	ENST00000365563	ENST00000365563.1	RNU6-54P	snRNA	RNU6-54P	HGNC:42544	13	70459464	70459570	1		yes					U6	yes			107	0	0	0
ENSG00000222486	ENSG00000222486.1	ENST00000410554	ENST00000410554.1	RNU6-77P	snRNA	RNU6-77P	HGNC:42567	13	81265747	81265837	1		yes					U6	yes			107	0.00246	1	1											0.00246	0.00165
ENSG00000206812	ENSG00000206812.1	ENST00000384085	ENST00000384085.1	RNU6-38P	snRNA	RNU6-38P	HGNC:34282	13	75109587	75109693	1		yes					U6	yes			107	0.01103	4	4											0.00492	0.01103	0.00768
ENSG00000222791	ENSG00000222791.1	ENST00000410859	ENST00000410859.1	RNU6-67P	snRNA	RNU6-67P	HGNC:42557	13	83298071	83298167	-1		yes					U6	yes			107	0	0	0
ENSG00000252952	ENSG00000252952.1	ENST00000517143	ENST00000517143.1	RNU6-58P	snRNA	RNU6-58P	HGNC:42548	13	23217432	23217534	-1		yes					U6	yes			107	0.00768	1	1									0.00164		0.00092									0.00206	0.00245	0.00328	0.00164	0.00768
ENSG00000223336	ENSG00000223336.1	ENST00000411404	ENST00000411404.1	RNU2-6P	snRNA	RNU2-6P	HGNC:42506	13	46374401	46374590	-1	yes	yes				yes	U2	yes	yes	yes	191	26.8441	130	68	yes							0.00076						20.8537	17.0992	12.9523	19.9167	26.8441	12.0566	16.5159	20.7246	13.3459	23.5144	18.254
ENSG00000252385	ENSG00000252385.1	ENST00000516576	ENST00000516576.1	RNU6-68P	snRNA	RNU6-68P	HGNC:42558	13	46410454	46410557	1		yes					U6	yes			107	0.00094	1	1																						0.00094
ENSG00000291493	ENSG00000291493.1	ENST00000707693	ENST00000707693.1	RNU7-73P	snRNA	RNU7-73P	HGNC:34169	HG2069_PATCH	142990	143052	-1							U7
ENSG00000275631	ENSG00000275631.1	ENST00000620684	ENST00000620684.1	U1	snRNA			21	9646825	9647000	1							U1	yes			164	0.02878	16	10								0.00982	0.00874	0.02878	0.00369	0.00529	0.02851
ENSG00000207476	ENSG00000207476.1	ENST00000384745	ENST00000384745.1	RNU6-286P	snRNA	RNU6-286P	HGNC:47249	21	13621577	13621683	1		yes					U6	yes			107	0.00369	1	1											0.00369
ENSG00000252462	ENSG00000252462.1	ENST00000516653	ENST00000516653.1	RNU6-113P	snRNA	RNU6-113P	HGNC:47076	21	17431547	17431647	1		yes					U6	yes			107	0.00211	1	1											0.00211
ENSG00000251851	ENSG00000251851.1	ENST00000516042	ENST00000516042.1	RNU6-772P	snRNA	RNU6-772P	HGNC:47735	21	20355748	20355852	-1		yes					U6	yes			107	0	0	0
ENSG00000223078	ENSG00000223078.1	ENST00000411146	ENST00000411146.1	RNU2-55P	snRNA	RNU2-55P	HGNC:48548	21	23281736	23281909	-1		yes					U2	yes			191	0.76344	27	14														0.29659	0.52809	0.08896	0.76344	0.44883	0.11467	0.0951	0.21655	0.08023	0.33216	0.63347
ENSG00000212609	ENSG00000212609.1	ENST00000391307	ENST00000391307.1	RNU1-139P	snRNA	RNU1-139P	HGNC:48481	21	19345148	19345312	1		yes					U1	yes			164	0.13849	15	9			0.04275	0.03707	0.13472	0.05463	0.01638	0.07307	0.01311	0.04017	0.0418	0.05691	0.13849
ENSG00000202339	ENSG00000202339.1	ENST00000365469	ENST00000365469.1	RNU4-45P	snRNA	RNU4-45P	HGNC:46981	21	22205192	22205332	1		yes					U4	yes			141	0.07415	9	6		0.01779	0.04275	0.07415	0.06736			0.00093	0.02098	0.05099	0.03169	0.00189	0.05117				0.02245				0.00102		0.00492	0.01535
ENSG00000207097	ENSG00000207097.1	ENST00000384369	ENST00000384369.1	RNU6-614P	snRNA	RNU6-614P	HGNC:47577	21	13047583	13047689	1		yes					U6	yes			107	0.00256	1	1													0.00256										0.00184
ENSG00000283300	ENSG00000283300.1	ENST00000637157	ENST00000637157.1	U6	snRNA			21	28743208	28743291	1		yes					U6	yes			107	0	0	0
ENSG00000200213	ENSG00000200213.1	ENST00000363343	ENST00000363343.1	RNU6-992P	snRNA	RNU6-992P	HGNC:47955	21	36066545	36066652	1		yes					U6	yes			107	0	0	0
ENSG00000282867	ENSG00000282867.1	ENST00000635512	ENST00000635512.1	RNU6-130P	snRNA	RNU6-130P	HGNC:47093	HG2072_PATCH	69950	70052	-1							U6
ENSG00000212136	ENSG00000212136.1	ENST00000390834	ENST00000390834.1	RNU6-696P	snRNA	RNU6-696P	HGNC:47659	21	37045530	37045636	1	yes	yes					U6	yes	yes	yes	107	0	0	0
ENSG00000207203	ENSG00000207203.1	ENST00000384474	ENST00000384474.1	RNU6-71P	snRNA	RNU6-71P	HGNC:42561	13	36267168	36267274	1		yes					U6	yes			107	0.00359	2	2													0.00359
ENSG00000199598	ENSG00000199598.1	ENST00000362728	ENST00000362728.1	RNU6-859P	snRNA	RNU6-859P	HGNC:47822	21	43919795	43919901	-1		yes					U6	yes			107	0.00211	1	1																							0.00211
ENSG00000252606	ENSG00000252606.1	ENST00000516797	ENST00000516797.1	RNU6-1150P	snRNA	RNU6-1150P	HGNC:48113	21	43996322	43996420	-1		yes					U6	yes			107	0	0	0
ENSG00000223280	ENSG00000223280.1	ENST00000411348	ENST00000411348.1	RNU6-57P	snRNA	RNU6-57P	HGNC:42547	13	41354557	41354659	-1		yes					U6	yes			107	0.01638	1	1																			0.01638	0.01213
ENSG00000206962	ENSG00000206962.1	ENST00000384235	ENST00000384235.1	RNU6-74P	snRNA	RNU6-74P	HGNC:42564	13	41905118	41905224	1		yes					U6	yes			107	0.00295	1	1												0.00165											0.00295
ENSG00000222726	ENSG00000222726.1	ENST00000410794	ENST00000410794.1	RNU2-7P	snRNA	RNU2-7P	HGNC:42505	13	20612161	20612338	1		yes					U2	yes			191	0.22846	26	14		0.03558		0.01854	0.06736	0.01821	0.01638	0.11076	0.08518	0.09915	0.07913	0.06701	0.22846
ENSG00000201821	ENSG00000201821.1	ENST00000364951	ENST00000364951.1	RNU4-9P	snRNA	RNU4-9P	HGNC:42507	13	21038529	21038667	-1		yes					U4	yes			141	0.24699	20	14														0.14829	0.10926	0.05338	0.24699	0.04275	0.03276	0.03272	0.13466	0.04956	0.03158	0.24361
ENSG00000199767	ENSG00000199767.1	ENST00000362897	ENST00000362897.1	RNU6-78P	snRNA	RNU6-78P	HGNC:42568	13	25517119	25517225	1							U6	yes			107	0.00306	2	2										0.00306	0.00164
ENSG00000199272	ENSG00000199272.1	ENST00000362402	ENST00000362402.1	RNU6-349P	snRNA	RNU6-349P	HGNC:47312	18	6454962	6455068	1		yes					U6	yes			107	0	0	0
ENSG00000251897	ENSG00000251897.1	ENST00000516088	ENST00000516088.1	RNU6-916P	snRNA	RNU6-916P	HGNC:47879	18	6936912	6937020	-1							U6	yes			107	0.00087	1	1																				0.00087
ENSG00000251994	ENSG00000251994.1	ENST00000516185	ENST00000516185.1	RNU2-27P	snRNA	RNU2-27P	HGNC:48520	18	9518119	9518260	-1		yes					U2	yes			191	0.01779	5	3																0.01779					0.00408	0.01311	0.01138	0.00702
ENSG00000212572	ENSG00000212572.1	ENST00000391270	ENST00000391270.1	RNU6-903P	snRNA	RNU6-903P	HGNC:47866	18	9617964	9618072	-1		yes					U6	yes			107	0	0	0
ENSG00000207160	ENSG00000207160.1	ENST00000384431	ENST00000384431.1	RNU6-1289P	snRNA	RNU6-1289P	HGNC:48252	18	26366301	26366406	-1		yes					U6	yes			107	0	0	0
ENSG00000251719	ENSG00000251719.1	ENST00000515910	ENST00000515910.1	RNU6-408P	snRNA	RNU6-408P	HGNC:47371	18	29048620	29048719	1		yes					U6	yes			107	0	0	0
ENSG00000212354	ENSG00000212354.1	ENST00000391052	ENST00000391052.1	RNU6-1242P	snRNA	RNU6-1242P	HGNC:48205	18	39678520	39678622	-1		yes					U6	yes			107	0	0	0
ENSG00000253038	ENSG00000253038.1	ENST00000517229	ENST00000517229.1	RNU6-706P	snRNA	RNU6-706P	HGNC:47669	18	39034007	39034110	1		yes					U6	yes			107	0	0	0
ENSG00000206944	ENSG00000206944.1	ENST00000384217	ENST00000384217.1	RNU6-708P	snRNA	RNU6-708P	HGNC:47671	18	48169784	48169890	-1		yes					U6	yes			107	0.06736	5	5														0.01854		0.01779	0.06736	0.02137	0.01638	0.01213	0.01285	0.01311	0.01475	0.04606
ENSG00000202240	ENSG00000202240.1	ENST00000365370	ENST00000365370.1	RNU6-737P	snRNA	RNU6-737P	HGNC:47700	18	57284602	57284708	-1							U6	yes			107	0.05463	5	5															0.05463	0.01779				0.00717		0.01311		0.00343
ENSG00000206769	ENSG00000206769.1	ENST00000384042	ENST00000384042.1	RNU6-116P	snRNA	RNU6-116P	HGNC:47079	18	61391595	61391703	1		yes					U6	yes			107	0.02945	5	5			0.02137					0.00476		0.0102	0.02349	0.02945
ENSG00000202468	ENSG00000202468.1	ENST00000365598	ENST00000365598.1	RNU4-17P	snRNA	RNU4-17P	HGNC:46953	18	60163567	60163707	1		yes					U4	yes			141	0.31619	30	21				0.01854	0.13472	0.05463	0.06553	0.09514	0.0311	0.10896	0.04152	0.11761	0.31619
ENSG00000252555	ENSG00000252555.1	ENST00000516746	ENST00000516746.1	RNU6-567P	snRNA	RNU6-567P	HGNC:47530	18	60018625	60018731	1	yes	yes					U6	yes	yes	yes	107	0.00662	1	1												0.00662
ENSG00000206746	ENSG00000206746.1	ENST00000384019	ENST00000384019.1	RNU6-142P	snRNA	RNU6-142P	HGNC:47105	18	62731226	62731332	-1		yes					U6	yes			107	0	0	0
ENSG00000238680	ENSG00000238680.1	ENST00000459571	ENST00000459571.1	RNU6-1037P	snRNA	RNU6-1037P	HGNC:48000	18	66946116	66946222	1							U6	yes			107	0.00707	3	3								0.00707		0.00183	0.00134
ENSG00000207072	ENSG00000207072.1	ENST00000384344	ENST00000384344.1	RNU6-39P	snRNA	RNU6-39P	HGNC:34283	18	68858934	68859040	1		yes					U6	yes			107	0.06126	28	26		0.01779			0.02245	0.01821		0.01178	0.05112	0.0399	0.01304	0.06126	0.04975
ENSG00000199728	ENSG00000199728.1	ENST00000362858	ENST00000362858.1	RNU6-655P	snRNA	RNU6-655P	HGNC:47618	18	78036739	78036845	1							U6	yes			107	0.00219	1	1													0.00219
ENSG00000285386	ENSG00000285386.1	ENST00000642234	ENST00000642234.1	U6	snRNA			HG1_PATCH	653035	653135	-1							U6
ENSG00000201825	ENSG00000201825.1	ENST00000364955	ENST00000364955.1	RNU6-1131P	snRNA	RNU6-1131P	HGNC:48094	18	47234442	47234548	-1		yes					U6	yes			107	0	0	0
ENSG00000252141	ENSG00000252141.1	ENST00000516332	ENST00000516332.1	RNU6-65P	snRNA	RNU6-65P	HGNC:42555	13	51565412	51565509	1		yes					U6	yes			107	0.00082	1	1																					0.00082
ENSG00000207154	ENSG00000207154.1	ENST00000384425	ENST00000384425.1	RNU1-46P	snRNA	RNU1-46P	HGNC:48388	18	51283733	51283896	-1		yes					U1	yes			164	0.07415	20	12														0.07415	0.05463	0.01779	0.02245	0.04275	0.01638	0.02432	0.07259	0.01471	0.03024	0.02465
ENSG00000285092	ENSG00000285092.1	ENST00000642968	ENST00000642968.1	RNU5E-10P	snRNA	RNU5E-10P	HGNC:42533	HG2114_PATCH	4297	4414	-1							U5
ENSG00000223287	ENSG00000223287.1	ENST00000411355	ENST00000411355.1	RNU6-954P	snRNA	RNU6-954P	HGNC:47917	21	13968489	13968595	-1		yes					U6	yes			107	0.01854	1	1														0.01854							0.01223
ENSG00000207330	ENSG00000207330.1	ENST00000384600	ENST00000384600.1	RNU6-73P	snRNA	RNU6-73P	HGNC:42563	13	27828763	27828869	1							U6	yes			107	0.02387	11	10							0.01638	0.02387	0.00634	0.01357	0.00801	0.0109	0.01482
ENSG00000207355	ENSG00000207355.1	ENST00000384625	ENST00000384625.1	RNU6-1257P	snRNA	RNU6-1257P	HGNC:48220	20	24974171	24974280	1		yes					U6	yes			107	0	0	0
ENSG00000200231	ENSG00000200231.1	ENST00000363361	ENST00000363361.1	RNU1-23P	snRNA	RNU1-23P	HGNC:41964	20	24237255	24237398	1		yes					U1	yes			164	0.00816	2	1										0.00816			0.00219
ENSG00000201221	ENSG00000201221.1	ENST00000364351	ENST00000364351.1	RNU4-40P	snRNA	RNU4-40P	HGNC:46976	20	35887659	35887801	1	yes	yes					U4	yes	yes	yes	141	0.2919	7	5			0.06412	0.18537	0.2919	0.05463	0.01638	0.01516	0.02623	0.1876	0.12293	0.04036	0.24927
ENSG00000207053	ENSG00000207053.1	ENST00000384325	ENST00000384325.1	RNU6-937P	snRNA	RNU6-937P	HGNC:47900	20	35928570	35928675	-1		yes					U6	yes			107	0.0011	1	1																				0.0011
ENSG00000206801	ENSG00000206801.1	ENST00000384074	ENST00000384074.1	RNU6-639P	snRNA	RNU6-639P	HGNC:47602	20	43796437	43796543	-1		yes					U6	yes			107	0	0	0
ENSG00000238452	ENSG00000238452.1	ENST00000459405	ENST00000459405.1	RNU7-144P	snRNA	RNU7-144P	HGNC:45678	20	48494234	48494309	-1		yes					U7				63	0	0	0
ENSG00000252467	ENSG00000252467.1	ENST00000516658	ENST00000516658.1	RNU6-347P	snRNA	RNU6-347P	HGNC:47310	20	51902291	51902395	1		yes					U6	yes			107	0	0	0
ENSG00000252654	ENSG00000252654.1	ENST00000516845	ENST00000516845.1	RNU7-6P	snRNA	RNU7-6P	HGNC:34102	20	51904969	51905030	1							U7				63	0.02245	1	2					0.02245			0.00606				0.00662	0.01535
ENSG00000202186	ENSG00000202186.1	ENST00000365316	ENST00000365316.1	RNU6-497P	snRNA	RNU6-497P	HGNC:47460	20	47484278	47484381	-1							U6	yes			107	0.01765	1	1																				0.00606	0.00612	0.00437	0.00861
ENSG00000207158	ENSG00000207158.1	ENST00000384429	ENST00000384429.1	RNU6-929P	snRNA	RNU6-929P	HGNC:47892	20	56785981	56786087	-1		yes					U6	yes			107	0.00384	1	1																				0.00173		0.00328		0.00384
ENSG00000252089	ENSG00000252089.1	ENST00000516280	ENST00000516280.1	RNU4ATAC7P	snRNA	RNU4ATAC7P	HGNC:46893	20	54859688	54859812	-1		yes					U4ATAC	yes			127	0.02245	1	1									0.00101								0.02245						0.02213	0.01535
ENSG00000238777	ENSG00000238777.1	ENST00000459304	ENST00000459304.1	RNU7-141P	snRNA	RNU7-141P	HGNC:45675	20	59852667	59852728	-1		yes					U7				63	0.00306	1	2																				0.00303	0.00306
ENSG00000201742	ENSG00000201742.1	ENST00000364872	ENST00000364872.1	RNU6-563P	snRNA	RNU6-563P	HGNC:47526	20	47492978	47493085	-1	yes	yes					U6	yes	yes	yes	107	0	0	0
ENSG00000252303	ENSG00000252303.2	ENST00000516494	ENST00000516494.2	RNU6-280P	snRNA	RNU6-280P	HGNC:47243	HG2128_PATCH	13186	13289	1							U6
ENSG00000252549	ENSG00000252549.1	ENST00000516740	ENST00000516740.1	RNU6-759P	snRNA	RNU6-759P	HGNC:47722	20	35647328	35647430	-1		yes					U6	yes			107	0.01638	1	1																			0.01638	0.01213			0.00738
ENSG00000207518	ENSG00000207518.1	ENST00000384787	ENST00000384787.1	RNU6-59P	snRNA	RNU6-59P	HGNC:42549	13	21551304	21551410	-1		yes					U6	yes			107	0.01854	1	1									0.00094					0.01854	0.01821						0.01223
ENSG00000201021	ENSG00000201021.1	ENST00000364151	ENST00000364151.1	RNU6-743P	snRNA	RNU6-743P	HGNC:47706	20	43405473	43405578	1		yes					U6	yes			107	0.0102	3	3										0.0102
ENSG00000201372	ENSG00000201372.1	ENST00000364502	ENST00000364502.1	RNU6-1251P	snRNA	RNU6-1251P	HGNC:48214	20	43473013	43473119	1		yes					U6	yes			107	0.01821	1	1		0.01779				0.01821			0.01311			0.01323
ENSG00000252619	ENSG00000252619.1	ENST00000516810	ENST00000516810.1	RNU6-1149P	snRNA	RNU6-1149P	HGNC:48112	21	42417497	42417593	-1	yes	yes					U6	yes	yes	yes	107	0.00165	1	1
ENSG00000202347	ENSG00000202347.1	ENST00000365477	ENST00000365477.1	RNU1-16P	snRNA	RNU1-16P	HGNC:39890	13	113478915	113479078	-1		yes					U1	yes			164	0.26945	32	20														0.18537	0.07284	0.01779	0.26945		0.13105	0.17799	0.14495	0.03495	0.00367	0.23496
ENSG00000276138	ENSG00000276138.1	ENST00000613107	ENST00000613107.1	U6	snRNA			22	15273855	15273961	1							U6	yes			107	0	0	0
ENSG00000278188	ENSG00000278188.1	ENST00000612550	ENST00000612550.1	U6	snRNA			22	16141767	16141872	1							U6	yes			107	0	0	0
ENSG00000277248	ENSG00000277248.1	ENST00000615943	ENST00000615943.1	U2	snRNA			22	10736171	10736283	-1							U2	yes			191	0.40319	35	18																				0.06639	0.30086	0.0772	0.40319	0.27332
ENSG00000200443	ENSG00000200443.1	ENST00000363573	ENST00000363573.1	RNU6-1066P	snRNA	RNU6-1066P	HGNC:48029	22	27035887	27035991	1		yes					U6	yes			107	0.00105	1	1																							0.00105
ENSG00000202159	ENSG00000202159.1	ENST00000365289	ENST00000365289.1	RNU6-742P	snRNA	RNU6-742P	HGNC:47705	18	57755394	57755500	1		yes					U6	yes			107	0.00143	1	1								0.00143
ENSG00000201598	ENSG00000201598.1	ENST00000364728	ENST00000364728.1	RNU6-219P	snRNA	RNU6-219P	HGNC:47182	18	58805268	58805374	1		yes					U6	yes			107	0	0	0
ENSG00000251870	ENSG00000251870.1	ENST00000516061	ENST00000516061.1	RNU2-69P	snRNA	RNU2-69P	HGNC:48562	18	58926197	58926296	-1		yes					U2	yes			191	1.49609	39	20														0.59317	0.76482	0.427	0.33681	1.49609	0.29486	0.29398	0.47338	0.41692	1.33098	0.39172
ENSG00000202478	ENSG00000202478.1	ENST00000365608	ENST00000365608.1	RNU6-81P	snRNA	RNU6-81P	HGNC:42571	13	63783801	63783904	1							U6	yes			107	0.00094	1	1																						0.00094
ENSG00000202237	ENSG00000202237.1	ENST00000365367	ENST00000365367.1	RNU6-53P	snRNA	RNU6-53P	HGNC:42543	13	28703702	28703807	-1		yes					U6	yes			107	0.01638	1	1							0.01638	0.01213
ENSG00000222439	ENSG00000222439.1	ENST00000410507	ENST00000410507.1	RNU6-994P	snRNA	RNU6-994P	HGNC:47957	20	63337339	63337449	1		yes					U6	yes			107	0.10926	5	5					0.02245	0.10926	0.01638	0.01314	0.00069	0.00175	0.00148	0.08602	0.02303
ENSG00000199497	ENSG00000199497.1	ENST00000362627	ENST00000362627.1	RNU1-94P	snRNA	RNU1-94P	HGNC:48436	20	31901254	31901426	1		yes					U1	yes			164	0.07415	12	7		0.05338	0.02137	0.07415	0.02245	0.05463	0.01638	0.03003	0.03934	0.06117	0.03024	0.0397	0.0238
ENSG00000291599	ENSG00000291599.1	ENST00000708142	ENST00000708142.1	RNU4-8P	snRNA	RNU4-8P	HGNC:10195	HG2275_PATCH	590622	590762	-1							U4
ENSG00000291602	ENSG00000291602.1	ENST00000708151	ENST00000708151.1	RNU7-96P	snRNA	RNU7-96P	HGNC:45630	HG2275_PATCH	839085	839148	-1							U7
ENSG00000251886	ENSG00000251886.1	ENST00000516077	ENST00000516077.1	RNU6-120P	snRNA	RNU6-120P	HGNC:47083	18	21120404	21120506	-1		yes					U6	yes			107	0	0	0
ENSG00000288222	ENSG00000288222.1	ENST00000673263	ENST00000673263.1	RNU6-978P	snRNA	RNU6-978P	HGNC:47941	HG2365_PATCH	108360	108462	1							U6
ENSG00000291609	ENSG00000291609.1	ENST00000708179	ENST00000708179.1	RNU6-401P	snRNA	RNU6-401P	HGNC:47364	HG2280_PATCH	323221	323316	1							U6
ENSG00000291610	ENSG00000291610.1	ENST00000708180	ENST00000708180.1	RNU6-1339P	snRNA	RNU6-1339P	HGNC:48302	HG2280_PATCH	430657	430747	-1							U6
ENSG00000201294	ENSG00000201294.1	ENST00000364424	ENST00000364424.1	RNU6-1019P	snRNA	RNU6-1019P	HGNC:47982	20	3360036	3360142	1		yes					U6	yes			107	0	0	0
ENSG00000201770	ENSG00000201770.1	ENST00000364900	ENST00000364900.1	RNU6-384P	snRNA	RNU6-384P	HGNC:47347	20	31581089	31581192	1		yes					U6	yes			107	0	0	0
ENSG00000200827	ENSG00000200827.1	ENST00000363957	ENST00000363957.1	RNU6-324P	snRNA	RNU6-324P	HGNC:47287	18	12098427	12098532	1		yes					U6	yes			107	0.00067	1	1								0.00067
ENSG00000199702	ENSG00000199702.1	ENST00000362832	ENST00000362832.1	RNU6-170P	snRNA	RNU6-170P	HGNC:47133	18	12304091	12304194	-1		yes					U6	yes			107	0.00118	1	1																								0.00118
ENSG00000212555	ENSG00000212555.1	ENST00000391253	ENST00000391253.1	RNU6-192P	snRNA	RNU6-192P	HGNC:47155	20	17903762	17903861	1							U6	yes			107	0	0	0
ENSG00000252597	ENSG00000252597.1	ENST00000516788	ENST00000516788.1	RNU7-137P	snRNA	RNU7-137P	HGNC:45671	20	18095571	18095632	-1		yes					U7				63	0.01985	3	5															0.01821						0.00408			0.01279
ENSG00000252635	ENSG00000252635.1	ENST00000516826	ENST00000516826.1	RNU2-56P	snRNA	RNU2-56P	HGNC:48549	20	18265690	18265879	-1		yes					U2	yes			191	1.04726	56	29														0.46342	0.16389	0.07117	0.5838	1.04726	0.04914	0.04468	0.39798	0.06197	0.97987	0.55629
ENSG00000252353	ENSG00000252353.1	ENST00000516544	ENST00000516544.1	RNU7-25P	snRNA	RNU7-25P	HGNC:34121	18	3093568	3093629	1		yes					U7				63	0.01073	3	5								0.00782	0.0026			0.01073
ENSG00000291540	ENSG00000291540.1	ENST00000707943	ENST00000707943.1	RNU6-278P	snRNA	RNU6-278P	HGNC:47241	HG2225_PATCH	186925	187033	-1							U6
ENSG00000251702	ENSG00000251702.1	ENST00000515893	ENST00000515893.1	RNU6-857P	snRNA	RNU6-857P	HGNC:47820	18	30984106	30984215	1							U6	yes			107	0	0	0
ENSG00000252103	ENSG00000252103.1	ENST00000516294	ENST00000516294.1	RNU6-917P	snRNA	RNU6-917P	HGNC:47880	20	1529056	1529159	-1		yes					U6	yes			107	0.00164	1	1											0.00164
ENSG00000207298	ENSG00000207298.1	ENST00000384568	ENST00000384568.1	RNU6-83P	snRNA	RNU6-83P	HGNC:42573	13	99025234	99025345	1							U6	yes			107	0	0	0
ENSG00000207019	ENSG00000207019.1	ENST00000384292	ENST00000384292.1	RNU6-167P	snRNA	RNU6-167P	HGNC:47130	18	31345362	31345467	-1		yes					U6	yes			107	0	0	0
ENSG00000222612	ENSG00000222612.1	ENST00000410680	ENST00000410680.1	RNU2-52P	snRNA	RNU2-52P	HGNC:48545	20	41024205	41024394	1		yes					U2	yes			191	3.29139	65	34		0.24908	3.29139	0.3522	1.34724	0.25494	0.16381	0.15897	0.22984	0.25937	2.8798	0.23294	1.02631								0.00204
ENSG00000282510	ENSG00000282510.1	ENST00000633131	ENST00000633131.1	RNU6-787P	snRNA	RNU6-787P	HGNC:47750	HG2235_PATCH	270010	270116	-1							U6
ENSG00000223024	ENSG00000223024.1	ENST00000411092	ENST00000411092.1	RNU6-55P	snRNA	RNU6-55P	HGNC:42545	13	18869185	18869291	-1		yes					U6	yes			107	0	0	0
ENSG00000206787	ENSG00000206787.1	ENST00000384060	ENST00000384060.1	RNU6-76P	snRNA	RNU6-76P	HGNC:42566	13	18880054	18880157	1		yes					U6	yes			107	0	0	0
ENSG00000201155	ENSG00000201155.1	ENST00000364285	ENST00000364285.1	RNU1-24P	snRNA	RNU1-24P	HGNC:42504	13	101778884	101779048	-1	yes	yes					U1	yes	yes	yes	164	0.04491	10	6															0.01821		0.04491			0.01213	0.01142			0.04247
ENSG00000200840	ENSG00000200840.1	ENST00000363970	ENST00000363970.1	RNU6-82P	snRNA	RNU6-82P	HGNC:42572	13	28232501	28232607	1		yes					U6	yes			107	0	0	0
ENSG00000283527	ENSG00000283527.1	ENST00000636093	ENST00000636093.1	U6	snRNA			20	35769785	35769867	-1		yes					U6	yes			107	0	0	0
ENSG00000283011	ENSG00000283011.1	ENST00000634388	ENST00000634388.1	RNU6-140P	snRNA	RNU6-140P	HGNC:47103	HG26_PATCH	206684	206791	-1							U6
ENSG00000202239	ENSG00000202239.1	ENST00000365369	ENST00000365369.1	RNU6-396P	snRNA	RNU6-396P	HGNC:47359	21	46525618	46525722	1		yes					U6	yes			107	0	0	0
ENSG00000283939	ENSG00000283939.1	ENST00000639198	ENST00000639198.1	U4	snRNA			HG30_PATCH	256722	256803	-1							U4
ENSG00000199865	ENSG00000199865.1	ENST00000362995	ENST00000362995.1	RNU6-495P	snRNA	RNU6-495P	HGNC:47458	22	41377177	41377283	-1		yes					U6	yes			107	0.01103	3	3
ENSG00000252386	ENSG00000252386.1	ENST00000516577	ENST00000516577.1	RNU6-1018P	snRNA	RNU6-1018P	HGNC:47981	20	41684986	41685091	-1	yes	yes					U6	yes	yes	yes	107	0	0	0
ENSG00000206906	ENSG00000206906.1	ENST00000384179	ENST00000384179.1	RNU6-458P	snRNA	RNU6-458P	HGNC:47421	14	18343038	18343144	1		yes					U6	yes			107	0	0	0
ENSG00000206596	ENSG00000206596.1	ENST00000383869	ENST00000383869.1	RNU1-27P	snRNA	RNU1-27P	HGNC:37497	14	34546714	34546877	1		yes				yes	U1	yes			164	350.729	164	100	yes							150.348	121.655	350.729	98.6921	164.546	264.246
ENSG00000202337	ENSG00000202337.1	ENST00000365467	ENST00000365467.1	RNU6-8	snRNA	RNU6-8	HGNC:34285	14	32203163	32203269	-1	yes	yes	yes	4.13728	yes	yes	U6	yes	yes	yes	107	0.90098	102	95	yes													0.03707				0.04275	0.04914	0.83081	0.90098	0.54273	0.48599	0.75196
ENSG00000253003	ENSG00000253003.1	ENST00000517194	ENST00000517194.1	RNU6-1261P	snRNA	RNU6-1261P	HGNC:48224	14	34675891	34675994	1		yes					U6	yes			107	0	0	0
ENSG00000201654	ENSG00000201654.1	ENST00000364784	ENST00000364784.1	RNU6-7	snRNA	RNU6-7	HGNC:34284	14	32202045	32202151	1	yes	yes	yes	2.33712	yes	yes	U6	yes	yes	yes	107	2.1357	103	96	yes	0.10675		0.03707		0.63735	1.8347	2.1357	0.59518	0.99979	0.45649	1.18952	0.75196											0.00768
ENSG00000207004	ENSG00000207004.1	ENST00000384277	ENST00000384277.1	RNU6-301P	snRNA	RNU6-301P	HGNC:47264	14	51724103	51724209	1		yes					U6	yes			107	0.05561	3	3		0.01779	0.02137	0.05561		0.05463	0.03276	0.02425	0.01748	0.0367	0.01475	0.04821
ENSG00000206588	ENSG00000206588.1	ENST00000383861	ENST00000383861.1	RNU1-28P	snRNA	RNU1-28P	HGNC:37498	14	34556226	34556389	-1		yes				yes	U1	yes			164	350.733	164	100	yes																			150.341	350.733	121.646	98.6861	264.236
ENSG00000199739	ENSG00000199739.1	ENST00000362869	ENST00000362869.1	RNU6-552P	snRNA	RNU6-552P	HGNC:47515	14	45274359	45274477	-1		yes					U6	yes			107	0.00612	1	1																					0.00612
ENSG00000251895	ENSG00000251895.1	ENST00000516086	ENST00000516086.1	RNU6-976P	snRNA	RNU6-976P	HGNC:47939	14	84739942	84740052	1		yes					U6	yes			107	0.00081	1	1								0.00081
ENSG00000238561	ENSG00000238561.1	ENST00000459249	ENST00000459249.1	RNU6ATAC28P	snRNA	RNU6ATAC28P	HGNC:46927	14	83750384	83750501	1		yes					U6ATAC	yes			126	0.92616	33	26		0.01779		0.09268	0.04491	0.01821		0.12734	0.24598	0.92616	0.08113	0.29754	0.4988
ENSG00000252644	ENSG00000252644.1	ENST00000516835	ENST00000516835.1	RNU7-30P	snRNA	RNU7-30P	HGNC:34126	14	91091077	91091138	1	yes	yes					U7			yes	63	0	0	0
ENSG00000222276	ENSG00000222276.1	ENST00000410344	ENST00000410344.1	RNU2-33P	snRNA	RNU2-33P	HGNC:48526	14	96384624	96384815	1		yes					U2	yes			191	0.56736	63	33		0.12454	0.53432	0.22244	0.35926	0.12747	0.09829	0.50504	0.2768	0.46515	0.56736	0.30949	0.33334
ENSG00000272439	ENSG00000272439.1	ENST00000607774	ENST00000607774.1	RNU6-91P	snRNA	RNU6-91P	HGNC:47054	14	99444306	99444412	1		yes					U6	yes			107	0.00219	1	1									0.00219
ENSG00000291959	ENSG00000291959.1	ENST00000709359	ENST00000709359.1	RNU6-1191P	snRNA	RNU6-1191P	HGNC:48154	HG405_PATCH	154772	154878	-1							U6
ENSG00000251753	ENSG00000251753.1	ENST00000515944	ENST00000515944.1	RNU6-75P	snRNA	RNU6-75P	HGNC:42565	13	90781766	90781869	-1		yes					U6	yes			107	0.00221	1	1
ENSG00000221046	ENSG00000221046.1	ENST00000408119	ENST00000408119.1	RNU6ATAC38P	snRNA	RNU6ATAC38P	HGNC:46937	20	45778698	45778823	1		yes					U6ATAC	yes			126	0.10956	26	21				0.01854			0.01638	0.10956	0.05132	0.07139	0.04267	0.09571	0.0966
ENSG00000207457	ENSG00000207457.1	ENST00000384726	ENST00000384726.1	RNU6-476P	snRNA	RNU6-476P	HGNC:47439	22	41679711	41679817	1		yes					U6	yes			107	0	0	0
ENSG00000252603	ENSG00000252603.1	ENST00000516794	ENST00000516794.1	RNU6ATAC22P	snRNA	RNU6ATAC22P	HGNC:46921	22	41722043	41722131	-1		yes					U6ATAC	yes			126	0.00136	1	1																					0.00136	0.00101
ENSG00000252335	ENSG00000252335.1	ENST00000516526	ENST00000516526.1	RNU6-62P	snRNA	RNU6-62P	HGNC:42552	13	95019235	95019336	1		yes					U6	yes			107	0	0	0
ENSG00000278036	ENSG00000278036.1	ENST00000612283	ENST00000612283.1	U6	snRNA			HSCHR10_1_CTG1	29466	29572	1							U6
ENSG00000273501	ENSG00000273501.1	ENST00000621236	ENST00000621236.1	U6	snRNA			HSCHR10_1_CTG1	97147	97253	-1							U6
ENSG00000275615	ENSG00000275615.1	ENST00000616185	ENST00000616185.1	RNU6-1207P	snRNA	RNU6-1207P	HGNC:48170	HSCHR10_1_CTG2	13558	13664	-1							U6
ENSG00000252273	ENSG00000252273.1	ENST00000516464	ENST00000516464.1	RNU6-426P	snRNA	RNU6-426P	HGNC:47389	21	16035413	16035509	-1		yes					U6	yes			107	0	0	0
ENSG00000239023	ENSG00000239023.1	ENST00000458992	ENST00000458992.1	RNU1-98P	snRNA	RNU1-98P	HGNC:48440	21	16718998	16719157	1		yes					U1	yes			164	0.11227	23	14		0.03558	0.02137	0.07415	0.11227	0.03642	0.09829	0.07623	0.02623	0.07371	0.01712	0.02881	0.10165
ENSG00000281563	ENSG00000281563.1	ENST00000629966	ENST00000629966.1	RNU6-943P	snRNA	RNU6-943P	HGNC:47906	HSCHR11_1_CTG1_2	120176	120273	-1							U6
ENSG00000288205	ENSG00000288205.1	ENST00000672458	ENST00000672458.1	RNU6-1118P	snRNA	RNU6-1118P	HGNC:48081	HG545_PATCH	60453	60556	1							U6
ENSG00000251937	ENSG00000251937.1	ENST00000516128	ENST00000516128.1	RNU7-129P	snRNA	RNU7-129P	HGNC:45663	18	12400412	12400473	1		yes					U7				63	0	0	0
ENSG00000278379	ENSG00000278379.1	ENST00000621250	ENST00000621250.1	U6	snRNA			HSCHR11_1_CTG5	120683	120780	-1							U6
ENSG00000252508	ENSG00000252508.1	ENST00000516699	ENST00000516699.1	RNU4ATAC3P	snRNA	RNU4ATAC3P	HGNC:42575	13	92059844	92059969	1		yes					U4ATAC	yes			127	0.02213	1	1								0.00606		0.00102	0.02213	0.00265										0.00262
ENSG00000274980	ENSG00000274980.1	ENST00000613601	ENST00000613601.1	RNU6-1025P	snRNA	RNU6-1025P	HGNC:47988	HSCHR11_2_CTG1	11164	11267	1							U6
ENSG00000284766	ENSG00000284766.1	ENST00000642702	ENST00000642702.1	RNU6-267P	snRNA	RNU6-267P	HGNC:47230	HG708_PATCH	298949	299051	-1							U6
ENSG00000200875	ENSG00000200875.1	ENST00000364005	ENST00000364005.1	RNU6-340P	snRNA	RNU6-340P	HGNC:47303	18	2649761	2649867	-1		yes					U6	yes			107	0.01401	4	4																				0.00071		0.00656	0.00087
ENSG00000207435	ENSG00000207435.1	ENST00000384704	ENST00000384704.1	RNU6-114P	snRNA	RNU6-114P	HGNC:47077	X	3572857	3572961	1		yes					U6	yes			107	0.00512	1	1													0.00512
ENSG00000207332	ENSG00000207332.1	ENST00000384602	ENST00000384602.1	RNU6-146P	snRNA	RNU6-146P	HGNC:47109	X	3607258	3607365	-1		yes					U6	yes			107	0.00219	1	1																								0.00219
ENSG00000206716	ENSG00000206716.1	ENST00000383989	ENST00000383989.1	RNU6-133P	snRNA	RNU6-133P	HGNC:47096	X	21214637	21214743	1							U6	yes			107	0.02245	1	1					0.02245			0.0011					0.01535
ENSG00000206733	ENSG00000206733.1	ENST00000384006	ENST00000384006.1	RNU6-641P	snRNA	RNU6-641P	HGNC:47604	X	36021939	36022045	-1							U6	yes			107	0.00087	1	1																				0.00071			0.00087
ENSG00000207122	ENSG00000207122.1	ENST00000384394	ENST00000384394.1	RNU6-591P	snRNA	RNU6-591P	HGNC:47554	X	39081180	39081285	-1							U6	yes			107	0	0	0
ENSG00000206983	ENSG00000206983.1	ENST00000384256	ENST00000384256.1	RNU6-49P	snRNA	RNU6-49P	HGNC:34293	X	37870109	37870215	1		yes					U6	yes			107	0.01213	3	3								0.01213			0.00623	0.00993
ENSG00000252411	ENSG00000252411.1	ENST00000516602	ENST00000516602.1	RNU6-1087P	snRNA	RNU6-1087P	HGNC:48050	X	35594173	35594273	1							U6	yes			107	0	0	0
ENSG00000238730	ENSG00000238730.1	ENST00000459221	ENST00000459221.1	RNU7-164P	snRNA	RNU7-164P	HGNC:45698	X	40535502	40535563	-1							U7				63	0	0	0
ENSG00000206896	ENSG00000206896.1	ENST00000384169	ENST00000384169.1	RNU6-1124P	snRNA	RNU6-1124P	HGNC:48087	X	42174279	42174385	-1		yes					U6	yes			107	0.00662	3	3																					0.00612	0.00187	0.00421	0.00219
ENSG00000212560	ENSG00000212560.1	ENST00000391258	ENST00000391258.1	RNU6-630P	snRNA	RNU6-630P	HGNC:47593	X	42139425	42139530	-1		yes					U6	yes			107	0	0	0
ENSG00000199226	ENSG00000199226.1	ENST00000362356	ENST00000362356.1	RNU6-50P	snRNA	RNU6-50P	HGNC:10229	X	46517766	46517868	1		yes					U6	yes			107	0.00656	1	1																						0.00656
ENSG00000199601	ENSG00000199601.1	ENST00000362731	ENST00000362731.1	RNU6-562P	snRNA	RNU6-562P	HGNC:47525	X	75202703	75202809	1							U6	yes			107	0.00623	2	2											0.00623
ENSG00000222440	ENSG00000222440.1	ENST00000410508	ENST00000410508.1	RNU2-26P	snRNA	RNU2-26P	HGNC:48519	X	91798093	91798283	1		yes					U2	yes			191	2.14254	81	42		0.05338	0.27784	0.05561	0.06736	0.05463	0.03276	0.27021	0.27655	0.53571	2.14254	0.41566	0.68405
ENSG00000212495	ENSG00000212495.1	ENST00000391193	ENST00000391193.1	RNU6-332P	snRNA	RNU6-332P	HGNC:47295	X	94003815	94003922	-1		yes					U6	yes			107	0	0	0
ENSG00000285464	ENSG00000285464.1	ENST00000646555	ENST00000646555.1	RNU6-1084P	snRNA	RNU6-1084P	HGNC:48047	HG76_PATCH	1955986	1956092	1							U6
ENSG00000277717	ENSG00000277717.1	ENST00000619194	ENST00000619194.1	U6	snRNA			X	86481028	86481130	1		yes					U6	yes			107	0	0	0
ENSG00000201271	ENSG00000201271.1	ENST00000364401	ENST00000364401.1	RNU1-112P	snRNA	RNU1-112P	HGNC:48454	X	72740706	72740869	-1		yes					U1	yes			164	0.45117	22	13										0.00136	0.00551			0.11122	0.07284		0.04491	0.04275	0.11467	0.45117	0.10825	0.02777	0.04908	0.05373
ENSG00000206826	ENSG00000206826.1	ENST00000384099	ENST00000384099.1	RNU6-974P	snRNA	RNU6-974P	HGNC:47937	X	82001220	82001327	-1		yes					U6	yes			107	0.00236	1	1																								0.00236
ENSG00000212546	ENSG00000212546.1	ENST00000391244	ENST00000391244.1	RNU6-995P	snRNA	RNU6-995P	HGNC:47958	X	80936434	80936540	1							U6	yes			107	0	0	0
ENSG00000252810	ENSG00000252810.1	ENST00000517001	ENST00000517001.1	RNU6-345P	snRNA	RNU6-345P	HGNC:47308	X	101915589	101915695	1							U6	yes			107	0.00067	1	1								0.00067
ENSG00000212623	ENSG00000212623.1	ENST00000391321	ENST00000391321.1	RNU6-493P	snRNA	RNU6-493P	HGNC:47456	X	80900757	80900864	1		yes					U6	yes			107	0.00165	1	1											0.00164	0.00165
ENSG00000222667	ENSG00000222667.1	ENST00000410735	ENST00000410735.1	RNU6-394P	snRNA	RNU6-394P	HGNC:47357	X	66676258	66676364	-1		yes					U6	yes			107	0	0	0
ENSG00000201443	ENSG00000201443.1	ENST00000364573	ENST00000364573.1	RNU6-309P	snRNA	RNU6-309P	HGNC:47272	X	108826764	108826869	1		yes					U6	yes			107	0	0	0
ENSG00000222122	ENSG00000222122.1	ENST00000410190	ENST00000410190.1	RNU6-648P	snRNA	RNU6-648P	HGNC:47611	X	115032427	115032533	1		yes					U6	yes			107	0	0	0
ENSG00000207515	ENSG00000207515.1	ENST00000384784	ENST00000384784.1	RNU6-555P	snRNA	RNU6-555P	HGNC:47518	X	90597235	90597340	-1		yes					U6	yes			107	0	0	0
ENSG00000206752	ENSG00000206752.1	ENST00000384025	ENST00000384025.1	RNU6-1323P	snRNA	RNU6-1323P	HGNC:48286	X	116850839	116850945	-1		yes					U6	yes			107	0.08191	6	6															0.01821				0.08191	0.06064				0.00219
ENSG00000207033	ENSG00000207033.1	ENST00000384306	ENST00000384306.1	RNU6-154P	snRNA	RNU6-154P	HGNC:47117	X	116400848	116400953	-1		yes					U6	yes			107	0.00768	2	2																				0.00606			0.00623	0.00768
ENSG00000252930	ENSG00000252930.1	ENST00000517121	ENST00000517121.1	RNU6-1015P	snRNA	RNU6-1015P	HGNC:47978	X	112919132	112919230	1		yes					U6	yes			107	0	0	0
ENSG00000207041	ENSG00000207041.1	ENST00000384314	ENST00000384314.1	RNU6-3P	snRNA	RNU6-3P	HGNC:34275	X	141118030	141118136	-1						yes	U6	yes			107	1.19998	104	97	yes														0.01821					0.98087	1.19998	0.75251	0.60902	1.03936
ENSG00000222114	ENSG00000222114.1	ENST00000410182	ENST00000410182.1	RNU6-985P	snRNA	RNU6-985P	HGNC:47948	X	137687891	137687994	-1							U6	yes			107	0	0	0
ENSG00000202199	ENSG00000202199.1	ENST00000365329	ENST00000365329.1	RNU1-115P	snRNA	RNU1-115P	HGNC:48457	X	133238657	133238816	-1		yes					U1	yes			164	0.05752	19	12															0.01821	0.01779	0.02245		0.03276	0.05752	0.02352	0.02759	0.01638	0.03462
ENSG00000202051	ENSG00000202051.1	ENST00000365181	ENST00000365181.1	RNU6-382P	snRNA	RNU6-382P	HGNC:47345	X	147827279	147827384	1							U6	yes			107	0	0	0
ENSG00000284813	ENSG00000284813.1	ENST00000645734	ENST00000645734.1	RNU6-729P	snRNA	RNU6-729P	HGNC:47692	HG76_PATCH	2870680	2870786	-1							U6
ENSG00000275205	ENSG00000275205.1	ENST00000610702	ENST00000610702.1	U1	snRNA			HSCHR11_1_CTG7	279389	279551	-1							U1
ENSG00000251972	ENSG00000251972.1	ENST00000516163	ENST00000516163.1	RNU6-123P	snRNA	RNU6-123P	HGNC:47086	21	25943044	25943145	-1		yes					U6	yes			107	0	0	0
ENSG00000206802	ENSG00000206802.1	ENST00000384075	ENST00000384075.1	RNU6-926P	snRNA	RNU6-926P	HGNC:47889	21	26190707	26190813	1		yes					U6	yes			107	0	0	0
ENSG00000285484	ENSG00000285484.1	ENST00000642786	ENST00000642786.1	RNU6-526P	snRNA	RNU6-526P	HGNC:47489	HG76_PATCH	3980336	3980441	1							U6
ENSG00000284864	ENSG00000284864.1	ENST00000644437	ENST00000644437.1	RNU6-1151P	snRNA	RNU6-1151P	HGNC:48114	HG76_PATCH	4063985	4064091	1							U6
ENSG00000285167	ENSG00000285167.1	ENST00000643176	ENST00000643176.1	RNU7-55P	snRNA	RNU7-55P	HGNC:10239	HG76_PATCH	4279141	4279202	1							U7
ENSG00000285414	ENSG00000285414.1	ENST00000644344	ENST00000644344.1	RNU6-682P	snRNA	RNU6-682P	HGNC:47645	HG76_PATCH	4456053	4456158	-1							U6
ENSG00000284861	ENSG00000284861.1	ENST00000645852	ENST00000645852.1	RNU6-842P	snRNA	RNU6-842P	HGNC:47805	HG76_PATCH	6239797	6239903	1							U6
ENSG00000261867	ENSG00000261867.1	ENST00000575271	ENST00000575271.1	U6	snRNA			HSCHR12_3_CTG2_1	58919	59025	1							U6
ENSG00000278853	ENSG00000278853.1	ENST00000615657	ENST00000615657.1	RNU6-55P	snRNA	RNU6-55P	HGNC:42545	HSCHR13_1_CTG3	170835	170941	-1							U6
ENSG00000252379	ENSG00000252379.2	ENST00000516570	ENST00000516570.2	U6	snRNA			HSCHR13_1_CTG3	187600	187703	1							U6
ENSG00000206924	ENSG00000206924.1	ENST00000384197	ENST00000384197.1	RNU6-689P	snRNA	RNU6-689P	HGNC:47652	14	75020761	75020867	1							U6	yes			107	0	0	0
ENSG00000252491	ENSG00000252491.1	ENST00000516682	ENST00000516682.1	RNU1-142P	snRNA	RNU1-142P	HGNC:48484	X	26790142	26790286	1	yes	yes					U1	yes	yes	yes	164	0	0	0
ENSG00000212564	ENSG00000212564.1	ENST00000391262	ENST00000391262.1	RNU6-1326P	snRNA	RNU6-1326P	HGNC:48289	21	15614283	15614389	1		yes					U6	yes			107	0	0	0
ENSG00000252013	ENSG00000252013.1	ENST00000516204	ENST00000516204.1	RNU4ATAC14P	snRNA	RNU4ATAC14P	HGNC:46900	14	75202081	75202169	-1		yes					U4ATAC	yes			127	0.09523	15	12														0.03707	0.03642		0.02245			0.06408	0.09523	0.05302	0.03688	0.0307
ENSG00000206687	ENSG00000206687.1	ENST00000383960	ENST00000383960.1	RNU1-109P	snRNA	RNU1-109P	HGNC:48451	18	797989	798135	-1							U1	yes			164	0.04493	7	4														0.01854			0.04491	0.02137		0.00303	0.04493	0.01311	0.01553	0.04312
ENSG00000284769	ENSG00000284769.1	ENST00000647487	ENST00000647487.1	RNU7-116P	snRNA	RNU7-116P	HGNC:45650	HSCHR14_8_CTG1	72396	72457	1							U7
ENSG00000238584	ENSG00000238584.1	ENST00000459160	ENST00000459160.1	RNU7-167P	snRNA	RNU7-167P	HGNC:45701	22	35249772	35249833	1							U7				63	0.00295	1	2											0.00295
ENSG00000252019	ENSG00000252019.1	ENST00000516210	ENST00000516210.1	RNU6ATAC9P	snRNA	RNU6ATAC9P	HGNC:46908	14	54859215	54859330	1		yes					U6ATAC	yes			126	0.00728	3	2								0.00728			0.00148
ENSG00000252499	ENSG00000252499.1	ENST00000516690	ENST00000516690.1	RNU6-63P	snRNA	RNU6-63P	HGNC:42553	13	27488138	27488232	1		yes					U6	yes			107	0.00441	1	1								0.00404				0.00441
ENSG00000275809	ENSG00000275809.1	ENST00000621035	ENST00000621035.1	U6	snRNA			HSCHR15_1_CTG1	65641	65747	1							U6
ENSG00000273624	ENSG00000273624.1	ENST00000622384	ENST00000622384.1	U6	snRNA			HSCHR15_1_CTG1	186840	186946	-1							U6
ENSG00000207220	ENSG00000207220.1	ENST00000384491	ENST00000384491.1	RNU1-57P	snRNA	RNU1-57P	HGNC:48399	X	113949917	113950082	1		yes					U1	yes			164	0.03787	4	2					0.02245			0.00202	0.00656	0.0102	0.00123	0.00441	0.03787								0.00306
ENSG00000276274	ENSG00000276274.1	ENST00000516518	ENST00000516518.2	RNU6-1266P	snRNA	RNU6-1266P	HGNC:48229	HSCHR10_1_CTG4	15643	15747	-1							U6
ENSG00000207227	ENSG00000207227.1	ENST00000384498	ENST00000384498.1	RNU6-900P	snRNA	RNU6-900P	HGNC:47863	22	37891347	37891448	1		yes					U6	yes			107	0	0	0
ENSG00000273636	ENSG00000273636.1	ENST00000619058	ENST00000619058.1	U1	snRNA			HSCHR15_3_CTG8	216480	216644	1							U1
ENSG00000282009	ENSG00000282009.1	ENST00000633683	ENST00000633683.1	RNU6-17P	snRNA	RNU6-17P	HGNC:34261	HSCHR15_6_CTG8	243378	243484	-1							U6
ENSG00000277419	ENSG00000277419.1	ENST00000612508	ENST00000612508.1	U6	snRNA			HSCHR15_4_CTG8	2539360	2539466	-1							U6
ENSG00000252928	ENSG00000252928.1	ENST00000517119	ENST00000517119.1	RNU6-64P	snRNA	RNU6-64P	HGNC:42554	13	30281765	30281869	1		yes					U6	yes			107	0	0	0
ENSG00000252991	ENSG00000252991.1	ENST00000517182	ENST00000517182.1	RNU6-1073P	snRNA	RNU6-1073P	HGNC:48036	9	1001858	1001963	-1		yes					U6	yes			107	0.00441	1	1
ENSG00000222581	ENSG00000222581.1	ENST00000410649	ENST00000410649.1	RNU2-47P	snRNA	RNU2-47P	HGNC:48540	9	12300266	12300451	-1		yes					U2	yes			191	0.79707	15	8														0.79707	0.12747	0.24908	0.17963	0.06412	0.08191	0.06064	0.59643	0.20501	0.10158	0.13962
ENSG00000207433	ENSG00000207433.1	ENST00000384702	ENST00000384702.1	RNU6-246P	snRNA	RNU6-246P	HGNC:47209	9	15544188	15544294	1		yes					U6	yes			107	0.00246	1	1								0.00143			0.00246
ENSG00000252943	ENSG00000252943.1	ENST00000517134	ENST00000517134.1	RNU6-264P	snRNA	RNU6-264P	HGNC:47227	9	19073843	19073946	1		yes					U6	yes			107	0	0	0
ENSG00000251834	ENSG00000251834.1	ENST00000516025	ENST00000516025.1	RNU6-319P	snRNA	RNU6-319P	HGNC:47282	9	15431899	15432006	-1	yes	yes					U6	yes	yes	yes	107	0	0	0
ENSG00000207360	ENSG00000207360.1	ENST00000384630	ENST00000384630.1	RNU6-14P	snRNA	RNU6-14P	HGNC:34258	9	15776181	15776286	-1							U6	yes			107	0.03642	5	5														0.01854	0.03642				0.03276	0.02486	0.01468	0.00066	0.00074
ENSG00000252723	ENSG00000252723.2	ENST00000516914	ENST00000516914.2	RNU6-677P	snRNA	RNU6-677P	HGNC:47640	9	37333857	37333957	-1							U6	yes			107	0	0	0
ENSG00000206804	ENSG00000206804.1	ENST00000384077	ENST00000384077.1	RNU6-1293P	snRNA	RNU6-1293P	HGNC:48256	9	64880369	64880475	-1		yes					U6	yes			107	0.00184	1	1											0.00184
ENSG00000201711	ENSG00000201711.1	ENST00000364841	ENST00000364841.1	RNU6-1303P	snRNA	RNU6-1303P	HGNC:48266	9	77635203	77635309	-1		yes					U6	yes			107	0.00307	1	1									0.00094															0.00307
ENSG00000222293	ENSG00000222293.1	ENST00000410361	ENST00000410361.1	RNU2-36P	snRNA	RNU2-36P	HGNC:48529	9	86422938	86423128	-1		yes				yes	U2	yes			191	27.5737	154	81	yes													4.18927	0.67377	0.53375	1.59424	1.77393	0.47506	13.0904	27.5737	12.179	6.72846	15.9849
ENSG00000251752	ENSG00000251752.1	ENST00000515943	ENST00000515943.1	RNU4-29P	snRNA	RNU4-29P	HGNC:46965	9	83275941	83276114	1		yes					U4	yes			141	0.01779	2	1												0.00221				0.01779						0.01311		0.00768
ENSG00000212316	ENSG00000212316.1	ENST00000391014	ENST00000391014.1	RNU6-1228P	snRNA	RNU6-1228P	HGNC:48191	9	75198071	75198177	1		yes					U6	yes			107	0.00273	2	2													0.00273
ENSG00000202308	ENSG00000202308.1	ENST00000365438	ENST00000365438.1	RNU6-996P	snRNA	RNU6-996P	HGNC:47959	9	107663140	107663246	-1		yes					U6	yes			107	0.00437	1	1																					0.00408	0.00437
ENSG00000238882	ENSG00000238882.1	ENST00000459618	ENST00000459618.1	RNU6-329P	snRNA	RNU6-329P	HGNC:47292	9	102256604	102256710	1		yes					U6	yes			107	0	0	0
ENSG00000199905	ENSG00000199905.1	ENST00000363035	ENST00000363035.1	RNU6-492P	snRNA	RNU6-492P	HGNC:47455	9	107475036	107475139	-1		yes					U6	yes			107	0.00612	1	1																				0.00093	0.00612
ENSG00000222558	ENSG00000222558.1	ENST00000410626	ENST00000410626.1	RNU6-1064P	snRNA	RNU6-1064P	HGNC:48027	9	107797744	107797847	-1		yes					U6	yes			107	0.00256	1	1																								0.00256
ENSG00000222327	ENSG00000222327.1	ENST00000410395	ENST00000410395.1	RNU6-855P	snRNA	RNU6-855P	HGNC:47818	9	112137797	112137900	1		yes					U6	yes			107	0	0	0
ENSG00000206923	ENSG00000206923.1	ENST00000384196	ENST00000384196.1	RNU6-432P	snRNA	RNU6-432P	HGNC:47395	9	110903337	110903445	1		yes					U6	yes			107	0.03881	5	5								0.03881		0.02936	0.0295	0.01985	0.00768
ENSG00000252247	ENSG00000252247.2	ENST00000516438	ENST00000516438.2	RNU6-70P	snRNA	RNU6-70P	HGNC:42560	13	27343687	27343746	-1		yes					U6	yes			107	0	0	0
ENSG00000274755	ENSG00000274755.1	ENST00000619197	ENST00000619197.1	U2	snRNA			9	115734392	115734491	1	yes	yes					U2	yes	yes	yes	191	3.3681	30	16		0.67608	0.83353	0.79707	3.3681	1.60248	0.29486	0.31473	0.66893	0.6475	0.78577	1.4042	2.72818
ENSG00000222356	ENSG00000222356.1	ENST00000410424	ENST00000410424.1	RNU6-710P	snRNA	RNU6-710P	HGNC:47673	9	111996635	111996739	-1							U6	yes			107	0	0	0
ENSG00000199313	ENSG00000199313.1	ENST00000362443	ENST00000362443.1	RNU4-82P	snRNA	RNU4-82P	HGNC:47018	9	124887410	124887549	-1		yes					U4	yes			141	0.67812	62	44														0.03707	0.01821	0.01779	0.08982	0.02137	0.03276	0.67812	0.21699	0.09526	0.18762	0.35515
ENSG00000276186	ENSG00000276186.1	ENST00000617996	ENST00000617996.1	RNU6-1025P	snRNA	RNU6-1025P	HGNC:47988	HSCHR11_3_CTG1	11164	11267	1							U6
ENSG00000276847	ENSG00000276847.1	ENST00000615356	ENST00000615356.1	U6	snRNA			HSCHR15_4_CTG8	4569859	4569965	1							U6
ENSG00000277262	ENSG00000277262.1	ENST00000614520	ENST00000614520.1	U6	snRNA			HSCHR15_4_CTG8	3241979	3242081	-1							U6
ENSG00000207343	ENSG00000207343.1	ENST00000384613	ENST00000384613.1	RNU6-225P	snRNA	RNU6-225P	HGNC:47188	22	20416797	20416899	-1		yes					U6	yes			107	0.01779	1	1											0.00134					0.01779						0.01311
ENSG00000212207	ENSG00000212207.1	ENST00000390905	ENST00000390905.1	RNU6-1321P	snRNA	RNU6-1321P	HGNC:48284	X	41570923	41571029	-1							U6	yes			107	0	0	0
ENSG00000200871	ENSG00000200871.1	ENST00000364001	ENST00000364001.1	RNU6-810P	snRNA	RNU6-810P	HGNC:47773	22	29134014	29134120	1		yes					U6	yes			107	0.01386	3	3								0.01386	0.00437	0.00408	0.00983		0.00475
ENSG00000251952	ENSG00000251952.1	ENST00000516143	ENST00000516143.1	RNU6-1219P	snRNA	RNU6-1219P	HGNC:48182	22	29191697	29191808	-1		yes					U6	yes			107	0.00656	1	1																						0.00656
ENSG00000251807	ENSG00000251807.1	ENST00000515998	ENST00000515998.1	RNU6-202P	snRNA	RNU6-202P	HGNC:47165	X	41919254	41919349	-1		yes					U6	yes			107	0	0	0
ENSG00000200906	ENSG00000200906.1	ENST00000364036	ENST00000364036.1	RNU6-854P	snRNA	RNU6-854P	HGNC:47817	X	77837289	77837395	1		yes					U6	yes			107	0.02137	1	1			0.02137			0.01821					0.01475	0.01323
ENSG00000277660	ENSG00000277660.1	ENST00000613955	ENST00000613955.1	U6	snRNA			HSCHR17_1_CTG1	30796	30899	-1							U6
ENSG00000200102	ENSG00000200102.1	ENST00000363232	ENST00000363232.1	RNU6-252P	snRNA	RNU6-252P	HGNC:47215	14	21113639	21113745	-1		yes					U6	yes			107	0	0	0
ENSG00000212156	ENSG00000212156.1	ENST00000390854	ENST00000390854.1	RNU6-576P	snRNA	RNU6-576P	HGNC:47539	10	2199387	2199488	1		yes					U6	yes			107	0.02137	1	1								0.00143										0.02137					0.01475
ENSG00000207124	ENSG00000207124.1	ENST00000384396	ENST00000384396.1	RNU6-163P	snRNA	RNU6-163P	HGNC:47126	10	4514952	4515057	1		yes					U6	yes			107	0	0	0
ENSG00000252998	ENSG00000252998.1	ENST00000517189	ENST00000517189.1	RNU6-889P	snRNA	RNU6-889P	HGNC:47852	10	2098167	2098269	1		yes					U6	yes			107	0.00136	1	1																					0.00136
ENSG00000252832	ENSG00000252832.1	ENST00000517023	ENST00000517023.1	RNU6-1212P	snRNA	RNU6-1212P	HGNC:48175	10	19792998	19793101	-1		yes					U6	yes			107	0	0	0
ENSG00000201390	ENSG00000201390.1	ENST00000364520	ENST00000364520.1	RNU6-1141P	snRNA	RNU6-1141P	HGNC:48104	10	21661635	21661741	-1		yes					U6	yes			107	0.05561	2	2														0.05561		0.01779	0.02245		0.01638	0.01819	0.0367	0.01311		0.01535
ENSG00000252118	ENSG00000252118.1	ENST00000516309	ENST00000516309.1	RNU6ATAC39P	snRNA	RNU6ATAC39P	HGNC:46938	10	12456483	12456631	1		yes					U6ATAC	yes			126	0	0	0
ENSG00000206842	ENSG00000206842.1	ENST00000384115	ENST00000384115.1	RNU6-413P	snRNA	RNU6-413P	HGNC:47376	10	22787393	22787499	1	yes	yes					U6	yes	yes	yes	107	0	0	0
ENSG00000222092	ENSG00000222092.1	ENST00000410160	ENST00000410160.1	RNU6-908P	snRNA	RNU6-908P	HGNC:47871	10	29711915	29712008	1		yes					U6	yes			107	0.01223	3	3										0.01223
ENSG00000251711	ENSG00000251711.1	ENST00000515902	ENST00000515902.1	RNU6-632P	snRNA	RNU6-632P	HGNC:47595	10	25819363	25819426	-1		yes					U6	yes			107	0	0	0
ENSG00000252482	ENSG00000252482.1	ENST00000516673	ENST00000516673.1	RNU7-22P	snRNA	RNU7-22P	HGNC:34118	10	32173684	32173744	1							U7				63	0.00492	1	2											0.00492
ENSG00000252469	ENSG00000252469.1	ENST00000516660	ENST00000516660.1	RNU7-160P	snRNA	RNU7-160P	HGNC:45694	14	103550345	103550406	1		yes					U7				63	0	0	0
ENSG00000207202	ENSG00000207202.1	ENST00000384473	ENST00000384473.1	RNU6-800P	snRNA	RNU6-800P	HGNC:47763	X	10582817	10582919	1		yes					U6	yes			107	0.00236	1	1												0.00165	0.00236
ENSG00000222314	ENSG00000222314.1	ENST00000410382	ENST00000410382.1	RNU6-1118P	snRNA	RNU6-1118P	HGNC:48081	10	38423625	38423728	1							U6	yes			107	0	0	0
ENSG00000252132	ENSG00000252132.1	ENST00000516323	ENST00000516323.1	RNU6-795P	snRNA	RNU6-795P	HGNC:47758	10	38043873	38043975	-1	yes	yes					U6	yes	yes	yes	107	0	0	0
ENSG00000251783	ENSG00000251783.1	ENST00000515974	ENST00000515974.1	RNU6-1170P	snRNA	RNU6-1170P	HGNC:48133	10	42605158	42605263	1		yes					U6	yes			107	0.00219	1	1																								0.00219
ENSG00000222760	ENSG00000222760.1	ENST00000410828	ENST00000410828.1	RNU4-53P	snRNA	RNU4-53P	HGNC:46989	9	36267783	36267922	1		yes					U4	yes			141	0.1281	30	21								0.1281	0.03045	0.04018	0.03083	0.02997	0.07893
ENSG00000201184	ENSG00000201184.1	ENST00000364314	ENST00000364314.1	RNU4-68P	snRNA	RNU4-68P	HGNC:47004	14	103567405	103567545	1		yes					U4	yes			141	2.07386	47	33		0.01779	0.04275	0.05561	0.24699	0.05463	0.01638	0.17523	0.64464	2.07386	0.41282	0.27267	0.59232
ENSG00000199446	ENSG00000199446.1	ENST00000362576	ENST00000362576.1	RNU6-543P	snRNA	RNU6-543P	HGNC:47506	10	63110139	63110246	1		yes					U6	yes			107	0.00067	1	1								0.00067
ENSG00000223064	ENSG00000223064.1	ENST00000411132	ENST00000411132.1	RNU6-325P	snRNA	RNU6-325P	HGNC:47288	10	85537379	85537483	1		yes					U6	yes			107	0	0	0
ENSG00000200774	ENSG00000200774.1	ENST00000363904	ENST00000363904.1	RNU6-478P	snRNA	RNU6-478P	HGNC:47441	10	83067962	83068071	-1		yes					U6	yes			107	0.01854	1	1				0.01854						0.01223
ENSG00000212324	ENSG00000212324.1	ENST00000391022	ENST00000391022.1	RNU6-129P	snRNA	RNU6-129P	HGNC:47092	10	83764358	83764464	1	yes						U6	yes	yes	yes	107	0	0	0
ENSG00000222238	ENSG00000222238.1	ENST00000410306	ENST00000410306.1	RNU2-43P	snRNA	RNU2-43P	HGNC:48536	10	101307529	101307718	1		yes					U2	yes			191	0.33994	45	24		0.08896	0.08549	0.24098	0.33681	0.14568	0.09829	0.07463	0.07487	0.17223	0.33994	0.11249	0.28754
ENSG00000252574	ENSG00000252574.2	ENST00000516765	ENST00000516765.2	RNU5B-6P	snRNA	RNU5B-6P	HGNC:34186	10	109184934	109185001	-1		yes					U5	yes			116	1.56476	49	42														0.63024	0.78303	0.51596	1.25743	1.53883	0.42591	0.47276	0.58057	0.54968	1.56476	1.43103
ENSG00000207068	ENSG00000207068.1	ENST00000384340	ENST00000384340.1	RNU6-463P	snRNA	RNU6-463P	HGNC:47426	10	105534659	105534765	1		yes					U6	yes			107	0.11122	9	8		0.01779	0.02137	0.11122	0.04491	0.07284	0.08191	0.06306	0.01399	0.07504	0.01475	0.05294	0.03275
ENSG00000272160	ENSG00000272160.1	ENST00000607255	ENST00000607255.1	RNU4-5P	snRNA	RNU4-5P	HGNC:10198	10	109869858	109869992	1		yes					U4	yes			141	0.08152	16	11							0.03276	0.08152	0.04808	0.04532	0.03587	0.04894	0.06007								0.00245
ENSG00000222051	ENSG00000222051.1	ENST00000410119	ENST00000410119.1	RNU6-1165P	snRNA	RNU6-1165P	HGNC:48128	10	101622859	101622965	1	yes	yes					U6	yes	yes	yes	107	0.00078	1	1												0.00078
ENSG00000222414	ENSG00000222414.1	ENST00000410482	ENST00000410482.1	RNU2-59P	snRNA	RNU2-59P	HGNC:48552	10	101364845	101365035	-1		yes				yes	U2	yes			191	17.1836	166	87	yes						0.01638	0.01213						0.90829	0.85587	0.55154	2.13313	17.1836	0.91735	5.15362	10.1318	4.89732	12.5945	8.99729
ENSG00000200217	ENSG00000200217.1	ENST00000363347	ENST00000363347.1	RNU6-839P	snRNA	RNU6-839P	HGNC:47802	10	109239639	109239746	1		yes					U6	yes			107	0	0	0
ENSG00000202245	ENSG00000202245.1	ENST00000365375	ENST00000365375.1	RNU6-728P	snRNA	RNU6-728P	HGNC:47691	10	122345690	122345793	1							U6	yes			107	0	0	0
ENSG00000207029	ENSG00000207029.1	ENST00000384302	ENST00000384302.1	RNU6-43P	snRNA	RNU6-43P	HGNC:34287	10	102591524	102591630	1							U6	yes			107	0.01967	3	3		0.01779						0.00255	0.01967	0.00442
ENSG00000207264	ENSG00000207264.1	ENST00000384534	ENST00000384534.1	RNU6-15P	snRNA	RNU6-15P	HGNC:34259	10	21321961	21322067	1						yes	U6	yes			107	0.43584	75	70	yes	0.01779			0.02245	0.03642	0.03276	0.43584	0.14412	0.17802	0.11763	0.28272	0.18953								0.01061	0.00119
ENSG00000200106	ENSG00000200106.1	ENST00000363236	ENST00000363236.1	RNU6-984P	snRNA	RNU6-984P	HGNC:47947	9	109196201	109196309	-1							U6	yes			107	0.0009	1	1																								0.0009
ENSG00000201604	ENSG00000201604.1	ENST00000364734	ENST00000364734.1	RNU6-740P	snRNA	RNU6-740P	HGNC:47703	10	90922731	90922835	-1		yes					U6	yes			107	0.01821	1	1															0.01821
ENSG00000222990	ENSG00000222990.1	ENST00000411058	ENST00000411058.1	RNU4-22P	snRNA	RNU4-22P	HGNC:46958	14	88513498	88513663	1		yes					U4	yes			141	0.00189	1	1												0.00189
ENSG00000275268	ENSG00000275268.1	ENST00000517224	ENST00000517224.2	U7	snRNA			X	140451148	140451208	1		yes					U7				63	0	0	0
ENSG00000207167	ENSG00000207167.1	ENST00000384438	ENST00000384438.1	RNU6-1340P	snRNA	RNU6-1340P	HGNC:48303	16	19012157	19012263	1		yes					U6	yes			107	0	0	0
ENSG00000200062	ENSG00000200062.1	ENST00000363192	ENST00000363192.1	RNU4-58P	snRNA	RNU4-58P	HGNC:46994	16	59540126	59540266	1		yes					U4	yes			141	0.92062	56	40		0.10675	0.10686	0.27805	0.92062	0.25494	0.08191	0.08893	0.0918	0.2919	0.09035	0.20071	0.73688
ENSG00000207441	ENSG00000207441.1	ENST00000384710	ENST00000384710.1	RNU6-21P	snRNA	RNU6-21P	HGNC:34265	16	62187540	62187646	-1		yes					U6	yes			107	0.01821	4	4															0.01821				0.01638	0.01819				0.00219
ENSG00000252101	ENSG00000252101.2	ENST00000516292	ENST00000516292.2	RNU6-758P	snRNA	RNU6-758P	HGNC:47721	16	75286712	75286800	-1	yes	yes					U6	yes	yes	yes	107	0.00204	2	2																					0.00204
ENSG00000283564	ENSG00000283564.1	ENST00000637761	ENST00000637761.1	U6	snRNA			16	72376704	72376760	1							U6	yes			107	0	0	0
ENSG00000238950	ENSG00000238950.1	ENST00000458903	ENST00000458903.1	RNU7-173P	snRNA	RNU7-173P	HGNC:45707	20	47826969	47827044	-1		yes					U7				63	0.00662	1	2
ENSG00000238785	ENSG00000238785.1	ENST00000458830	ENST00000458830.1	RNU7-92P	snRNA	RNU7-92P	HGNC:45626	20	47904348	47904423	1		yes					U7				63	0.0091	2	3								0.0091		0.00306
ENSG00000207347	ENSG00000207347.1	ENST00000384617	ENST00000384617.1	RNU6-306P	snRNA	RNU6-306P	HGNC:47269	10	21564471	21564577	-1	yes	yes					U6	yes	yes	yes	107	0	0	0
ENSG00000200132	ENSG00000200132.1	ENST00000363262	ENST00000363262.1	RNU6-1021P	snRNA	RNU6-1021P	HGNC:47984	18	14531676	14531782	-1		yes					U6	yes			107	0	0	0
ENSG00000200645	ENSG00000200645.1	ENST00000363775	ENST00000363775.1	RNU6-1210P	snRNA	RNU6-1210P	HGNC:48173	18	14759188	14759294	1		yes					U6	yes			107	0	0	0
ENSG00000200653	ENSG00000200653.1	ENST00000363783	ENST00000363783.1	RNU4-92P	snRNA	RNU4-92P	HGNC:47028	14	88820297	88820432	1		yes					U4	yes			141	1.96447	20	14		0.01779	0.02137	0.01854	0.04491	0.07284		0.01758	0.59493	1.96447	0.3466	0.05294	0.07731
ENSG00000222915	ENSG00000222915.1	ENST00000410983	ENST00000410983.1	RNU6-564P	snRNA	RNU6-564P	HGNC:47527	22	30421045	30421148	1	yes	yes					U6	yes	yes	yes	107	0.00612	1	1								0.00093		0.00612
ENSG00000252561	ENSG00000252561.1	ENST00000516752	ENST00000516752.1	RNU1-125P	snRNA	RNU1-125P	HGNC:48467	16	3069523	3069651	1		yes					U1	yes			164	0.39636	18	11			0.02137		0.04491	0.03642	0.01638	0.39636	0.04344	0.00918	0.07212	0.14635	0.10158
ENSG00000200204	ENSG00000200204.1	ENST00000363334	ENST00000363334.1	RNU1-22P	snRNA	RNU1-22P	HGNC:41963	16	3086143	3086300	1		yes					U1	yes			164	0.69607	51	31		0.12454	0.17098	0.25951	0.69607	0.29136	0.18019	0.19785	0.11356	0.22515	0.14719	0.21549	0.54063										0.00074
ENSG00000276881	ENSG00000276881.1	ENST00000618470	ENST00000618470.1	RNU6-1258P	snRNA	RNU6-1258P	HGNC:48221	HSCHR14_7_CTG1	551962	552072	-1							U6
ENSG00000206605	ENSG00000206605.1	ENST00000383878	ENST00000383878.1	RNU6-946P	snRNA	RNU6-946P	HGNC:47909	10	26790540	26790646	-1		yes					U6	yes			107	0.01821	3	3															0.01821						0.0102
ENSG00000199855	ENSG00000199855.1	ENST00000362985	ENST00000362985.1	RNU6-490P	snRNA	RNU6-490P	HGNC:47453	10	27088321	27088427	-1	yes	yes					U6	yes	yes	yes	107	0.09268	4	4														0.09268	0.07284	0.03558		0.04275	0.01638	0.01213	0.06117	0.02623	0.0295	0.00512
ENSG00000252639	ENSG00000252639.1	ENST00000516830	ENST00000516830.1	RNU2-24P	snRNA	RNU2-24P	HGNC:48517	10	27193358	27193500	-1		yes					U2	yes			191	1.81878	29	15														0.94537	0.71019	0.67608	1.81878	1.53883	0.39315	0.4623	0.86371	0.77694	1.3681	1.5488
ENSG00000251839	ENSG00000251839.1	ENST00000516030	ENST00000516030.1	RNU7-12P	snRNA	RNU7-12P	HGNC:34108	10	27232255	27232316	-1		yes					U7				63	0.01779	2	3																0.01779				0.00606	0.00612	0.01311
ENSG00000202490	ENSG00000202490.1	ENST00000365620	ENST00000365620.1	RNU6-597P	snRNA	RNU6-597P	HGNC:47560	14	63618043	63618144	1		yes					U6	yes			107	0	0	0
ENSG00000207172	ENSG00000207172.1	ENST00000384443	ENST00000384443.1	RNU6-1162P	snRNA	RNU6-1162P	HGNC:48125	14	63630678	63630781	1		yes					U6	yes			107	0.01638	1	1																			0.01638	0.01213
ENSG00000252749	ENSG00000252749.1	ENST00000516940	ENST00000516940.1	RNU7-116P	snRNA	RNU7-116P	HGNC:45650	14	63736444	63736505	1		yes					U7				63	0.00204	1	2																					0.00204
ENSG00000206730	ENSG00000206730.1	ENST00000384003	ENST00000384003.1	RNU6-468P	snRNA	RNU6-468P	HGNC:47431	17	17578631	17578739	1		yes					U6	yes			107	0	0	0
ENSG00000201255	ENSG00000201255.1	ENST00000364385	ENST00000364385.1	RNU6-990P	snRNA	RNU6-990P	HGNC:47953	17	30360463	30360566	1	yes	yes					U6	yes	yes	yes	107	0.00874	3	3																				0.00707	0.00664	0.00874		0.00512
ENSG00000222679	ENSG00000222679.1	ENST00000410747	ENST00000410747.1	RNU6-1267P	snRNA	RNU6-1267P	HGNC:48230	17	30288071	30288177	-1		yes					U6	yes			107	0.00656	1	1																						0.00656
ENSG00000207287	ENSG00000207287.1	ENST00000384557	ENST00000384557.1	RNU6-1274P	snRNA	RNU6-1274P	HGNC:48237	10	96743167	96743273	1		yes					U6	yes			107	0.00512	1	1												0.00331	0.00512
ENSG00000252039	ENSG00000252039.1	ENST00000516230	ENST00000516230.1	RNU6-287P	snRNA	RNU6-287P	HGNC:47250	17	42891338	42891435	-1		yes					U6	yes			107	0	0	0
ENSG00000252685	ENSG00000252685.1	ENST00000516876	ENST00000516876.1	RNU6-928P	snRNA	RNU6-928P	HGNC:47891	17	66638271	66638374	1		yes					U6	yes			107	0	0	0
ENSG00000238759	ENSG00000238759.1	ENST00000459033	ENST00000459033.1	RNU7-155P	snRNA	RNU7-155P	HGNC:45689	17	71298156	71298218	-1		yes					U7				63	0.00135	1	2																				0.00135
ENSG00000222202	ENSG00000222202.1	ENST00000410270	ENST00000410270.1	RNU4-26P	snRNA	RNU4-26P	HGNC:46962	9	20418321	20418427	1		yes					U4	yes			141	0	0	0
ENSG00000202024	ENSG00000202024.1	ENST00000365154	ENST00000365154.1	RNU6-934P	snRNA	RNU6-934P	HGNC:47897	X	101325404	101325510	1		yes					U6	yes			107	0.00204	1	1													0.0009								0.00204
ENSG00000212516	ENSG00000212516.1	ENST00000391214	ENST00000391214.1	RNU6-1268P	snRNA	RNU6-1268P	HGNC:48231	14	19422815	19422921	-1		yes					U6	yes			107	0.00082	1	1										0.00082
ENSG00000212605	ENSG00000212605.1	ENST00000391303	ENST00000391303.1	RNU1-56P	snRNA	RNU1-56P	HGNC:48398	X	71020275	71020438	-1		yes					U1	yes			164	0.20209	29	18								0.0011					0.00085	0.07415	0.01821	0.03558	0.20209		0.01638	0.10314	0.05302	0.03467	0.0129	0.15695
ENSG00000271923	ENSG00000271923.1	ENST00000606534	ENST00000606534.1	RNU6-86P	snRNA	RNU6-86P	HGNC:47049	9	87998229	87998335	-1		yes					U6	yes			107	0.02233	5	5																				0.02233				0.00987
ENSG00000252325	ENSG00000252325.1	ENST00000516516	ENST00000516516.1	RNU6-1038P	snRNA	RNU6-1038P	HGNC:48001	18	21879801	21879904	1		yes					U6	yes			107	0.02245	1	1					0.02245			0.00093					0.01535
ENSG00000202172	ENSG00000202172.1	ENST00000365302	ENST00000365302.1	RNU6-1327P	snRNA	RNU6-1327P	HGNC:48290	9	558826	558930	1		yes					U6	yes			107	0.05561	2	2			0.02137	0.05561			0.01638	0.01213		0.03976	0.01475	0.00882
ENSG00000199885	ENSG00000199885.1	ENST00000363015	ENST00000363015.1	RNU6-330P	snRNA	RNU6-330P	HGNC:47293	X	74680053	74680159	1		yes					U6	yes			107	0.00118	1	1													0.00118
ENSG00000200570	ENSG00000200570.1	ENST00000363700	ENST00000363700.1	RNU6-829P	snRNA	RNU6-829P	HGNC:47792	9	93375556	93375667	1		yes					U6	yes			107	0	0	0
ENSG00000200637	ENSG00000200637.1	ENST00000363767	ENST00000363767.1	RNU5F-3P	snRNA	RNU5F-3P	HGNC:42514	18	6017723	6017839	-1		yes					U5	yes			116	0.30629	21	18														0.24098	0.03642	0.03558		0.08549	0.01638	0.06601	0.21934	0.11409	0.21201	0.30629
ENSG00000212413	ENSG00000212413.1	ENST00000391111	ENST00000391111.1	RNU11-3P	snRNA	RNU11-3P	HGNC:46943	10	103312436	103312568	-1		yes					U11	yes			134	0.05081	10	7														0.01854			0.02245				0.01223	0.00437	0.00861	0.05081
ENSG00000206631	ENSG00000206631.1	ENST00000383904	ENST00000383904.1	RNU6-657P	snRNA	RNU6-657P	HGNC:47620	10	94155639	94155745	-1		yes					U6	yes			107	0.00236	1	1																								0.00236
ENSG00000238500	ENSG00000238500.1	ENST00000459343	ENST00000459343.1	RNU7-87P	snRNA	RNU7-87P	HGNC:42616	13	66630715	66630776	-1		yes					U7				63	0.00738	1	2																							0.00738
ENSG00000200887	ENSG00000200887.1	ENST00000364017	ENST00000364017.1	RNU6-598P	snRNA	RNU6-598P	HGNC:47561	10	30299569	30299673	-1		yes					U6	yes			107	0	0	0
ENSG00000238447	ENSG00000238447.1	ENST00000458997	ENST00000458997.1	RNU7-134P	snRNA	RNU7-134P	HGNC:45668	17	57685529	57685592	-1		yes					U7				63	0	0	0
ENSG00000275635	ENSG00000275635.1	ENST00000459276	ENST00000459276.2	U7	snRNA			22	23137805	23137864	-1		yes					U7				63	0.00662	1	2
ENSG00000251939	ENSG00000251939.1	ENST00000516130	ENST00000516130.1	RNU6-1278P	snRNA	RNU6-1278P	HGNC:48241	18	46121615	46121721	-1							U6	yes			107	0	0	0
ENSG00000206855	ENSG00000206855.1	ENST00000384128	ENST00000384128.1	RNU6-571P	snRNA	RNU6-571P	HGNC:47534	10	68911653	68911759	-1		yes					U6	yes			107	0	0	0
ENSG00000201517	ENSG00000201517.1	ENST00000364647	ENST00000364647.1	RNU6-707P	snRNA	RNU6-707P	HGNC:47670	X	48153980	48154074	-1		yes					U6	yes			107	0.11182	18	17													0.00219				0.02245		0.08191	0.11182	0.04707	0.03482	0.05252	0.04335
ENSG00000207327	ENSG00000207327.1	ENST00000384597	ENST00000384597.1	RNU6-883P	snRNA	RNU6-883P	HGNC:47846	10	73529051	73529157	-1		yes					U6	yes			107	0	0	0
ENSG00000283290	ENSG00000283290.1	ENST00000636904	ENST00000636904.1	U6	snRNA			14	24352057	24352157	-1		yes					U6	yes			107	0	0	0
ENSG00000284451	ENSG00000284451.1	ENST00000640459	ENST00000640459.1	RNU6-222P	snRNA	RNU6-222P	HGNC:47185	HSCHR19KIR_0010-5217-AB_CTG3_1	91329	91435	-1							U6
ENSG00000222303	ENSG00000222303.1	ENST00000410371	ENST00000410371.1	RNU6-935P	snRNA	RNU6-935P	HGNC:47898	X	50649641	50649740	1		yes					U6	yes			107	0	0	0
ENSG00000200566	ENSG00000200566.1	ENST00000363696	ENST00000363696.1	RNU5F-7P	snRNA	RNU5F-7P	HGNC:42524	X	15916189	15916303	-1	yes	yes					U5	yes	yes	yes	116	4.31903	51	44														4.31903	0.40062	0.19571	1.79632	0.9404	0.34401	0.35949	3.63971	0.30275	1.01662	1.76522
ENSG00000200369	ENSG00000200369.1	ENST00000363499	ENST00000363499.1	RNU6-666P	snRNA	RNU6-666P	HGNC:47629	10	27315120	27315226	1		yes					U6	yes			107	0	0	0
ENSG00000207135	ENSG00000207135.1	ENST00000384406	ENST00000384406.1	RNU6-452P	snRNA	RNU6-452P	HGNC:47415	10	27335501	27335607	-1		yes					U6	yes			107	0.00369	1	1											0.00369													0.0014
ENSG00000252847	ENSG00000252847.1	ENST00000517038	ENST00000517038.1	RNU2-46P	snRNA	RNU2-46P	HGNC:48539	9	95859904	95860016	1		yes					U2	yes			191	1.34648	29	15		0.12454	1.34648	0.18537	0.15718	0.23673	0.01638	0.03988	0.15209	0.21871	1.25895	0.26048	0.24198
ENSG00000284545	ENSG00000284545.1	ENST00000638544	ENST00000638544.1	RNU6-222P	snRNA	RNU6-222P	HGNC:47185	HSCHR19KIR_502960008-2_CTG3_1	169541	169647	-1							U6
ENSG00000252080	ENSG00000252080.1	ENST00000516271	ENST00000516271.1	RNU7-99P	snRNA	RNU7-99P	HGNC:45633	16	6748908	6748969	1		yes					U7				63	0	0	0
ENSG00000200869	ENSG00000200869.1	ENST00000363999	ENST00000363999.1	RNU6-457P	snRNA	RNU6-457P	HGNC:47420	16	6873899	6874005	1		yes					U6	yes			107	0.01392	1	1																						0.00295	0.01392
ENSG00000212189	ENSG00000212189.1	ENST00000390887	ENST00000390887.1	RNU6-328P	snRNA	RNU6-328P	HGNC:47291	16	7004007	7004112	-1		yes					U6	yes			107	0.00624	1	1																				0.00243		0.00624
ENSG00000252483	ENSG00000252483.1	ENST00000516674	ENST00000516674.1	RNU6-1178P	snRNA	RNU6-1178P	HGNC:48141	17	20894532	20894638	-1		yes					U6	yes			107	0.00067	1	1																				0.00067
ENSG00000201097	ENSG00000201097.1	ENST00000364227	ENST00000364227.1	RNU6-366P	snRNA	RNU6-366P	HGNC:47329	14	92265702	92265807	1		yes					U6	yes			107	0.04275	2	2			0.04275			0.03642					0.0295	0.02867
ENSG00000252252	ENSG00000252252.1	ENST00000516443	ENST00000516443.1	RNU6-687P	snRNA	RNU6-687P	HGNC:47650	10	54452423	54452511	-1		yes					U6	yes			107	0	0	0
ENSG00000207248	ENSG00000207248.1	ENST00000384519	ENST00000384519.1	RNU6-1005P	snRNA	RNU6-1005P	HGNC:47968	16	21642054	21642160	1		yes					U6	yes			107	0.02998	6	6		0.01779	0.02137	0.01854	0.02245		0.01638	0.01929	0.01377	0.02998	0.01686	0.00605	0.02633
ENSG00000207042	ENSG00000207042.1	ENST00000384315	ENST00000384315.1	RNU6-196P	snRNA	RNU6-196P	HGNC:47159	16	21642294	21642400	1		yes					U6	yes			107	0.01352	3	3								0.00749		0.00816	0.01352
ENSG00000212441	ENSG00000212441.1	ENST00000391139	ENST00000391139.1	RNU6-1269P	snRNA	RNU6-1269P	HGNC:48232	9	40233923	40234029	1		yes					U6	yes			107	0	0	0
ENSG00000252782	ENSG00000252782.1	ENST00000516973	ENST00000516973.1	RNU6-341P	snRNA	RNU6-341P	HGNC:47304	14	58292293	58292388	-1	yes	yes					U6	yes	yes	yes	107	0	0	0
ENSG00000273752	ENSG00000273752.1	ENST00000615903	ENST00000615903.1	U6	snRNA			HSCHR19KIR_FH06_BA1_HAP_CTG3_1	146305	146411	-1							U6
ENSG00000207000	ENSG00000207000.1	ENST00000384273	ENST00000384273.1	RNU6-820P	snRNA	RNU6-820P	HGNC:47783	9	68935873	68935979	-1		yes					U6	yes			107	0.01103	5	5																				0.0011	0.0102
ENSG00000199492	ENSG00000199492.1	ENST00000362622	ENST00000362622.1	RNU6-1313P	snRNA	RNU6-1313P	HGNC:48276	17	49966075	49966176	-1		yes					U6	yes			107	0.00437	1	1																						0.00437
ENSG00000276552	ENSG00000276552.1	ENST00000610987	ENST00000610987.1	U6	snRNA			HSCHR19KIR_FH08_BAX_HAP_CTG3_1	12	118	1							U6
ENSG00000206859	ENSG00000206859.1	ENST00000384132	ENST00000384132.1	RNU6-767P	snRNA	RNU6-767P	HGNC:47730	17	17170083	17170189	1							U6	yes			107	0.00136	1	1										0.00136
ENSG00000284279	ENSG00000284279.1	ENST00000640936	ENST00000640936.1	RNU6-222P	snRNA	RNU6-222P	HGNC:47185	HSCHR19KIR_7191059-2_CTG3_1	170551	170657	-1							U6
ENSG00000275021	ENSG00000275021.1	ENST00000622103	ENST00000622103.1	U6	snRNA			HSCHR19KIR_FH15_A_HAP_CTG3_1	12	118	1							U6
ENSG00000252097	ENSG00000252097.1	ENST00000516288	ENST00000516288.1	RNU6-346P	snRNA	RNU6-346P	HGNC:47309	18	76800664	76800774	-1		yes					U6	yes			107	0.02245	4	4															0.01821		0.02245			0.0078			0.00211	0.01919
ENSG00000212329	ENSG00000212329.1	ENST00000391027	ENST00000391027.1	RNU6-316P	snRNA	RNU6-316P	HGNC:47279	18	14190700	14190806	1	yes	yes					U6	yes	yes	yes	107	0	0	0
ENSG00000207278	ENSG00000207278.1	ENST00000384548	ENST00000384548.1	RNU6-831P	snRNA	RNU6-831P	HGNC:47794	18	3894699	3894805	-1		yes					U6	yes			107	0.00256	1	1																					0.00111			0.00256
ENSG00000274597	ENSG00000274597.1	ENST00000613962	ENST00000613962.1	U6	snRNA			HSCHR19KIR_FH05_B_HAP_CTG3_1	239178	239284	-1							U6
ENSG00000202513	ENSG00000202513.1	ENST00000365643	ENST00000365643.1	RNU6-805P	snRNA	RNU6-805P	HGNC:47768	10	72391964	72392069	1		yes					U6	yes			107	0.00164	1	1									0.00164
ENSG00000278063	ENSG00000278063.1	ENST00000619328	ENST00000619328.1	U6	snRNA			HSCHR19KIR_FH05_A_HAP_CTG3_1	154963	155069	-1							U6
ENSG00000275671	ENSG00000275671.1	ENST00000614719	ENST00000614719.1	U6	snRNA			HSCHR19KIR_ABC08_A1_HAP_CTG3_1	147886	147992	-1							U6
ENSG00000200218	ENSG00000200218.1	ENST00000363348	ENST00000363348.1	RNU6-697P	snRNA	RNU6-697P	HGNC:47660	10	68846805	68846911	1							U6	yes			107	0.00143	1	1								0.00143
ENSG00000274771	ENSG00000274771.1	ENST00000611089	ENST00000611089.1	U6	snRNA			HSCHR19KIR_G085_BA1_HAP_CTG3_1	195	301	1							U6
ENSG00000277551	ENSG00000277551.1	ENST00000620756	ENST00000620756.1	U6	snRNA			HSCHR19KIR_FH13_BA2_HAP_CTG3_1	347	453	1							U6
ENSG00000274385	ENSG00000274385.1	ENST00000618440	ENST00000618440.1	U6	snRNA			20	30713240	30713346	-1							U6	yes			107	0	0	0
ENSG00000238446	ENSG00000238446.1	ENST00000459501	ENST00000459501.1	RNU7-38P	snRNA	RNU7-38P	HGNC:34134	10	71844735	71844794	-1		yes					U7				63	0.00606	1	2																				0.00606
ENSG00000278140	ENSG00000278140.1	ENST00000618624	ENST00000618624.1	U6	snRNA			HSCHR19KIR_FH08_A_HAP_CTG3_1	143158	143264	-1							U6
ENSG00000278515	ENSG00000278515.1	ENST00000620968	ENST00000620968.1	U6	snRNA			HSCHR17_7_CTG4	639730	639836	-1							U6
ENSG00000277891	ENSG00000277891.1	ENST00000621978	ENST00000621978.1	U6	snRNA			HSCHR17_7_CTG4	2146566	2146672	1							U6
ENSG00000277546	ENSG00000277546.1	ENST00000612108	ENST00000612108.1	U6	snRNA			HSCHR17_7_CTG4	2790598	2790719	-1							U6
ENSG00000212332	ENSG00000212332.1	ENST00000391030	ENST00000391030.1	RNU6-780P	snRNA	RNU6-780P	HGNC:47743	10	86488446	86488549	1		yes					U6	yes			107	0.00662	1	1												0.00662
ENSG00000238540	ENSG00000238540.1	ENST00000459520	ENST00000459520.1	RNU7-93P	snRNA	RNU7-93P	HGNC:45627	14	36405214	36405274	1							U7				63	0	0	0
ENSG00000273929	ENSG00000273929.1	ENST00000617512	ENST00000617512.1	U6	snRNA			HSCHR19KIR_ABC08_AB_HAP_T_P_CTG3_1	13	119	1							U6
ENSG00000202150	ENSG00000202150.1	ENST00000365280	ENST00000365280.1	RNU6-407P	snRNA	RNU6-407P	HGNC:47370	20	35030317	35030420	-1		yes					U6	yes			107	0	0	0
ENSG00000252363	ENSG00000252363.1	ENST00000516554	ENST00000516554.1	RNU7-43P	snRNA	RNU7-43P	HGNC:34139	17	8511125	8511188	1		yes					U7				63	0.01638	1	2							0.01638	0.01213	0.00073			0.00441	0.00512
ENSG00000251771	ENSG00000251771.2	ENST00000515962	ENST00000515962.2	U6	snRNA			HSCHR16_1_CTG1	1535159	1535262	-1							U6
ENSG00000251964	ENSG00000251964.2	ENST00000516155	ENST00000516155.2	U7	snRNA			HSCHR16_1_CTG1	216644	216705	1							U7
ENSG00000238523	ENSG00000238523.1	ENST00000459121	ENST00000459121.1	RNU7-107P	snRNA	RNU7-107P	HGNC:45641	10	50590652	50590712	-1		yes					U7				63	0	0	0
ENSG00000251745	ENSG00000251745.1	ENST00000515936	ENST00000515936.1	RNU7-124P	snRNA	RNU7-124P	HGNC:45658	9	37936707	37936768	-1		yes					U7				63	0.01638	1	2																			0.01638	0.01213
ENSG00000252622	ENSG00000252622.1	ENST00000516813	ENST00000516813.1	RNU6-881P	snRNA	RNU6-881P	HGNC:47844	9	131126990	131127091	1		yes					U6	yes			107	0	0	0
ENSG00000284524	ENSG00000284524.1	ENST00000640947	ENST00000640947.1	RNU6-222P	snRNA	RNU6-222P	HGNC:47185	HSCHR19KIR_CA01-TB01_CTG3_1	198015	198121	-1							U6
ENSG00000277642	ENSG00000277642.1	ENST00000621753	ENST00000621753.1	U6	snRNA			HSCHR19KIR_G248_A_HAP_CTG3_1	321	427	1							U6
ENSG00000278230	ENSG00000278230.1	ENST00000622286	ENST00000622286.1	U6	snRNA			HSCHR19KIR_GRC212_AB_HAP_CTG3_1	12142	12248	1							U6
ENSG00000252519	ENSG00000252519.1	ENST00000516710	ENST00000516710.1	RNU6-783P	snRNA	RNU6-783P	HGNC:47746	11	23849778	23849882	1		yes					U6	yes			107	0.01011	1	1																				0.01011
ENSG00000201591	ENSG00000201591.1	ENST00000364721	ENST00000364721.1	RNU6-99P	snRNA	RNU6-99P	HGNC:47062	11	39261107	39261213	1		yes					U6	yes			107	0.00153	1	1										0.00153
ENSG00000262579	ENSG00000262579.1	ENST00000572460	ENST00000572460.1	U6	snRNA			HSCHR16_2_CTG3_1	54055	54161	1							U6
ENSG00000252922	ENSG00000252922.1	ENST00000517113	ENST00000517113.1	RNU6-365P	snRNA	RNU6-365P	HGNC:47328	11	41122907	41123012	-1		yes					U6	yes			107	0.05089	2	2			0.04275								0.05089
ENSG00000200146	ENSG00000200146.1	ENST00000363276	ENST00000363276.1	RNU6-544P	snRNA	RNU6-544P	HGNC:47507	11	80527960	80528066	1		yes					U6	yes			107	0	0	0
ENSG00000238880	ENSG00000238880.1	ENST00000459101	ENST00000459101.1	RNU7-59P	snRNA	RNU7-59P	HGNC:34155	11	77566934	77566994	-1	yes	yes					U7			yes	63	0.00328	1	2									0.00328
ENSG00000207113	ENSG00000207113.1	ENST00000384385	ENST00000384385.1	RNU6-16P	snRNA	RNU6-16P	HGNC:34260	11	88612805	88612911	-1						yes	U6	yes			107	0.2672	60	56	yes													0.01854	0.03642	0.01779	0.02245		0.01638	0.2672	0.14805	0.11585	0.1091	0.16
ENSG00000199709	ENSG00000199709.1	ENST00000362839	ENST00000362839.1	RNU4-23P	snRNA	RNU4-23P	HGNC:46959	11	122927034	122927173	1		yes					U4	yes			141	0.86502	34	24		0.01779	0.02137	0.05561	0.13472	0.01821		0.57041	0.34764	0.86502	0.29257	0.41066	0.79109
ENSG00000222844	ENSG00000222844.1	ENST00000410912	ENST00000410912.1	RNU6-321P	snRNA	RNU6-321P	HGNC:47284	11	125277552	125277657	1		yes					U6	yes			107	0	0	0
ENSG00000222297	ENSG00000222297.1	ENST00000410365	ENST00000410365.1	RNU6-1156P	snRNA	RNU6-1156P	HGNC:48119	11	125574719	125574818	1		yes					U6	yes			107	0	0	0
ENSG00000251913	ENSG00000251913.1	ENST00000516104	ENST00000516104.1	RNU6-513P	snRNA	RNU6-513P	HGNC:47476	22	42569147	42569250	-1		yes					U6	yes			107	0	0	0
ENSG00000276027	ENSG00000276027.1	ENST00000362512	ENST00000362512.1	RNU12	snRNA	RNU12	HGNC:19380	22	42615244	42615393	1	yes	yes	yes	6.65502	yes	yes	U12	yes	yes	yes	150	7019.22	150	100	yes	4519.67	7019.22	5236.26	5607.4	5008.6	5125.94	3796.29	3333.58	3457.86	4850.89	3642.36	3841.39							0.00606
ENSG00000207089	ENSG00000207089.1	ENST00000384361	ENST00000384361.1	RNU6-921P	snRNA	RNU6-921P	HGNC:47884	14	68735922	68736028	-1	yes						U6	yes	yes	yes	107	0.01919	3	3																				0.00404			0.00246	0.01919
ENSG00000222087	ENSG00000222087.1	ENST00000410155	ENST00000410155.1	RNU6-721P	snRNA	RNU6-721P	HGNC:47684	18	15320840	15320944	-1		yes					U6	yes			107	0.00456	4	4											0.00456													0.00256
ENSG00000221363	ENSG00000221363.1	ENST00000408436	ENST00000408436.1	RNU6ATAC20P	snRNA	RNU6ATAC20P	HGNC:46919	18	22130603	22130729	-1		yes					U6ATAC	yes			126	0.03362	20	16																			0.01638	0.03362	0.01943	0.02089	0.01156	0.01128
ENSG00000201852	ENSG00000201852.1	ENST00000364982	ENST00000364982.1	RNU6-702P	snRNA	RNU6-702P	HGNC:47665	18	22180112	22180218	-1		yes					U6	yes			107	0.01323	5	5																				0.00849	0.00612	0.00656	0.00492	0.00768
ENSG00000206827	ENSG00000206827.1	ENST00000384100	ENST00000384100.1	RNU6-1032P	snRNA	RNU6-1032P	HGNC:47995	18	22647582	22647688	1		yes					U6	yes			107	0.00072	1	1																					0.00072
ENSG00000201747	ENSG00000201747.1	ENST00000364877	ENST00000364877.1	RNU6-534P	snRNA	RNU6-534P	HGNC:47497	7	7906519	7906624	1		yes					U6	yes			107	0	0	0
ENSG00000195024	ENSG00000195024.2	ENST00000353977	ENST00000353977.2	RNU1-15P	snRNA	RNU1-15P	HGNC:10140	7	21381363	21381506	1		yes					U1	yes			164	0.00512	3	2								0.00202	0.00187	0.00204		0.00441	0.00512
ENSG00000206877	ENSG00000206877.1	ENST00000384150	ENST00000384150.1	RNU6-1103P	snRNA	RNU6-1103P	HGNC:48066	7	24537332	24537438	1		yes					U6	yes			107	0	0	0
ENSG00000202431	ENSG00000202431.1	ENST00000365561	ENST00000365561.1	RNU6-438P	snRNA	RNU6-438P	HGNC:47401	7	34297496	34297598	-1		yes					U6	yes			107	0.00175	1	1																					0.00175
ENSG00000222869	ENSG00000222869.1	ENST00000410937	ENST00000410937.1	RNU6-565P	snRNA	RNU6-565P	HGNC:47528	7	37351143	37351242	1		yes					U6	yes			107	0	0	0
ENSG00000252983	ENSG00000252983.1	ENST00000517174	ENST00000517174.1	RNU7-35P	snRNA	RNU7-35P	HGNC:34131	7	43194421	43194482	1		yes					U7				63	0.00093	1	2								0.00093	0.00073
ENSG00000223258	ENSG00000223258.1	ENST00000411326	ENST00000411326.1	RNU6-575P	snRNA	RNU6-575P	HGNC:47538	7	43207762	43207866	-1	yes	yes					U6	yes	yes	yes	107	0.00768	1	1													0.00768
ENSG00000222355	ENSG00000222355.1	ENST00000410423	ENST00000410423.1	RNU2-29P	snRNA	RNU2-29P	HGNC:48522	7	53776136	53776324	1		yes					U2	yes			191	0.62871	48	25		0.07117	0.42745	0.42634	0.62871	0.20031	0.06553	0.0576	0.06145	0.29731	0.43936	0.17213	0.58014
ENSG00000199629	ENSG00000199629.1	ENST00000362759	ENST00000362759.1	RNU1-14P	snRNA	RNU1-14P	HGNC:10139	7	53366058	53366209	1		yes					U1	yes			164	0.38927	40	24		0.07117	0.08549	0.38927	0.15718	0.05463	0.04914	0.06744	0.05686	0.30367	0.07462	0.04044	0.16102								0.00268
ENSG00000200471	ENSG00000200471.1	ENST00000363601	ENST00000363601.1	RNU6-1125P	snRNA	RNU6-1125P	HGNC:48088	7	54621025	54621131	1		yes					U6	yes			107	0.00173	1	1								0.00173
ENSG00000223330	ENSG00000223330.1	ENST00000411398	ENST00000411398.1	RNU6-1052P	snRNA	RNU6-1052P	HGNC:48015	7	56402070	56402173	-1		yes					U6	yes			107	0.00234	1	1										0.00234
ENSG00000202296	ENSG00000202296.1	ENST00000365426	ENST00000365426.1	RNU6-1335P	snRNA	RNU6-1335P	HGNC:48298	7	56340231	56340337	-1							U6	yes			107	0.00421	3	3																					0.00183	0.00187	0.00421	0.00219
ENSG00000207443	ENSG00000207443.1	ENST00000384712	ENST00000384712.1	RNU6-417P	snRNA	RNU6-417P	HGNC:47380	7	63011463	63011569	-1		yes					U6	yes			107	0.00441	1	1
ENSG00000200670	ENSG00000200670.1	ENST00000363800	ENST00000363800.1	RNU6-912P	snRNA	RNU6-912P	HGNC:47875	7	65814672	65814775	1		yes					U6	yes			107	0	0	0
ENSG00000201560	ENSG00000201560.1	ENST00000364690	ENST00000364690.1	RNU6-973P	snRNA	RNU6-973P	HGNC:47936	7	65859660	65859766	-1		yes					U6	yes			107	0	0	0
ENSG00000252126	ENSG00000252126.2	ENST00000516317	ENST00000516317.2	RNU6-313P	snRNA	RNU6-313P	HGNC:47276	7	66344303	66344414	1		yes					U6	yes			107	0	0	0
ENSG00000206818	ENSG00000206818.1	ENST00000384091	ENST00000384091.1	RNU6-849P	snRNA	RNU6-849P	HGNC:47812	7	79912104	79912208	-1	yes	yes					U6	yes	yes	yes	107	0.00105	1	1																							0.00105
ENSG00000206763	ENSG00000206763.1	ENST00000384036	ENST00000384036.1	RNU6-10P	snRNA	RNU6-10P	HGNC:34254	7	92701708	92701814	-1		yes					U6	yes			107	0.19792	42	39										0.00234								0.02137	0.01638	0.19792	0.10884	0.0751	0.0996	0.05376
ENSG00000201607	ENSG00000201607.1	ENST00000364737	ENST00000364737.1	RNU4-16P	snRNA	RNU4-16P	HGNC:46952	7	95098227	95098367	1		yes					U4	yes			141	0.02814	4	3				0.01854	0.02245			0.00303	0.00656	0.01223	0.00738		0.02814
ENSG00000239030	ENSG00000239030.1	ENST00000458868	ENST00000458868.1	RNU6-956P	snRNA	RNU6-956P	HGNC:47919	7	94712409	94712511	1							U6	yes			107	0.01821	2	2															0.01821					0.00202	0.00536	0.00546	0.00418
ENSG00000207045	ENSG00000207045.1	ENST00000384318	ENST00000384318.1	RNU6-532P	snRNA	RNU6-532P	HGNC:47495	7	96330638	96330744	1		yes					U6	yes			107	0	0	0
ENSG00000207115	ENSG00000207115.1	ENST00000384387	ENST00000384387.1	RNU6-364P	snRNA	RNU6-364P	HGNC:47327	7	96341140	96341246	1		yes					U6	yes			107	0.00512	1	1													0.00512
ENSG00000252872	ENSG00000252872.1	ENST00000517063	ENST00000517063.1	RNU7-188P	snRNA	RNU7-188P	HGNC:45722	7	96377857	96377920	1		yes					U7				63	0	0	0
ENSG00000252023	ENSG00000252023.1	ENST00000516214	ENST00000516214.1	RNU6-581P	snRNA	RNU6-581P	HGNC:47544	7	120672871	120672975	1		yes					U6	yes			107	0.00303	1	1								0.00303
ENSG00000207090	ENSG00000207090.1	ENST00000384362	ENST00000384362.1	RNU6-517P	snRNA	RNU6-517P	HGNC:47480	7	121194948	121195057	-1		yes					U6	yes			107	0.01958	4	4														0.01854							0.01958			0.00118
ENSG00000271739	ENSG00000271739.1	ENST00000606574	ENST00000606574.1	RNU1-29P	snRNA	RNU1-29P	HGNC:48371	7	120005976	120006101	-1		yes					U1	yes			164	0.05985	16	10														0.03707	0.03642	0.01779	0.04491	0.02137	0.04914	0.04123	0.04723	0.0174	0.0194	0.05985
ENSG00000199971	ENSG00000199971.1	ENST00000363101	ENST00000363101.1	RNU6-797P	snRNA	RNU6-797P	HGNC:47760	7	140209563	140209671	-1		yes					U6	yes			107	0.00331	1	1																				0.00303
ENSG00000252332	ENSG00000252332.1	ENST00000516523	ENST00000516523.1	RNU6-911P	snRNA	RNU6-911P	HGNC:47874	7	139448740	139448843	1							U6	yes			107	0	0	0
ENSG00000199846	ENSG00000199846.1	ENST00000362976	ENST00000362976.1	RNU1-72P	snRNA	RNU1-72P	HGNC:48414	7	129484504	129484656	1		yes					U1	yes			164	0.03278	12	7				0.01854		0.01821	0.01638	0.02105	0.03278	0.03094	0.00872	0.02707	0.02226
ENSG00000199283	ENSG00000199283.1	ENST00000362413	ENST00000362413.1	RNU1-58P	snRNA	RNU1-58P	HGNC:48400	7	140241870	140242032	1	yes	yes					U1	yes	yes	yes	164	0.03309	7	4				0.01854			0.03276	0.03309		0.01223	0.00197	0.00451	0.01305
ENSG00000223212	ENSG00000223212.1	ENST00000411280	ENST00000411280.1	RNU4-74P	snRNA	RNU4-74P	HGNC:47010	7	141052249	141052409	1		yes					U4	yes			141	0.00768	1	1								0.00606			0.00492		0.00768
ENSG00000252523	ENSG00000252523.1	ENST00000516714	ENST00000516714.1	RNU6-267P	snRNA	RNU6-267P	HGNC:47230	7	143754628	143754730	-1		yes					U6	yes			107	0.00154	1	1													0.00154
ENSG00000252401	ENSG00000252401.1	ENST00000516592	ENST00000516592.1	RNU4ATAC6P	snRNA	RNU4ATAC6P	HGNC:46892	10	28652630	28652755	1	yes	yes					U4ATAC	yes	yes	yes	127	0.00917	1	1										0.00804		0.00463	0.00917
ENSG00000207483	ENSG00000207483.1	ENST00000384752	ENST00000384752.1	RNU6-1067P	snRNA	RNU6-1067P	HGNC:48030	10	28667919	28668025	1		yes					U6	yes			107	0.03707	3	3				0.03707			0.01638	0.01213		0.02447		0.00102	0.00307
ENSG00000277153	ENSG00000277153.1	ENST00000620122	ENST00000620122.1	RNU6-222P	snRNA	RNU6-222P	HGNC:47185	HSCHR19KIR_RSH_A_HAP_CTG3_1	12	118	1							U6
ENSG00000201001	ENSG00000201001.1	ENST00000364131	ENST00000364131.1	RNU6-270P	snRNA	RNU6-270P	HGNC:47233	10	28760699	28760803	-1		yes					U6	yes			107	0.00132	1	1
ENSG00000207242	ENSG00000207242.1	ENST00000384513	ENST00000384513.1	RNU6-1065P	snRNA	RNU6-1065P	HGNC:48028	17	10857899	10858004	-1		yes					U6	yes			107	0.00072	1	1																					0.00072
ENSG00000222320	ENSG00000222320.1	ENST00000410388	ENST00000410388.1	RNU6-1050P	snRNA	RNU6-1050P	HGNC:48013	18	31937533	31937639	1		yes					U6	yes			107	0.01821	1	1						0.01821						0.01323
ENSG00000207214	ENSG00000207214.1	ENST00000384485	ENST00000384485.1	RNU6-102P	snRNA	RNU6-102P	HGNC:47065	7	124647719	124647822	1		yes					U6	yes			107	0	0	0
ENSG00000278411	ENSG00000278411.1	ENST00000615218	ENST00000615218.1	U6	snRNA			HSCHR19KIR_LUCE_A_HAP_CTG3_1	12	118	1							U6
ENSG00000251954	ENSG00000251954.1	ENST00000516145	ENST00000516145.1	RNU6-496P	snRNA	RNU6-496P	HGNC:47459	X	111421510	111421608	-1		yes					U6	yes			107	0.00738	1	1																							0.00738	0.00219
ENSG00000277567	ENSG00000277567.1	ENST00000612763	ENST00000612763.1	U6	snRNA			HSCHR19KIR_FH06_A_HAP_CTG3_1	144889	144995	-1							U6
ENSG00000206863	ENSG00000206863.1	ENST00000384136	ENST00000384136.1	RNU5A-6P	snRNA	RNU5A-6P	HGNC:42527	18	24124170	24124285	-1		yes				yes	U5	yes			116	30.5353	62	53	yes													3.11415	5.04418	3.34484	8.80198	16.3715	3.63664	10.866	10.642	8.61182	30.5353	25.0707
ENSG00000199773	ENSG00000199773.1	ENST00000362903	ENST00000362903.1	RNU1-76P	snRNA	RNU1-76P	HGNC:48418	5	7980146	7980304	1		yes					U1	yes			164	0.02213	3	2			0.02137				0.01638	0.01213			0.02213		0.00384
ENSG00000212305	ENSG00000212305.1	ENST00000391003	ENST00000391003.1	RNU6-679P	snRNA	RNU6-679P	HGNC:47642	5	12297399	12297504	-1		yes					U6	yes			107	0.00256	1	1													0.00256
ENSG00000251707	ENSG00000251707.2	ENST00000515898	ENST00000515898.2	RNU7-37P	snRNA	RNU7-37P	HGNC:34133	X	120503037	120503096	-1		yes					U7				63	0.02245	1	2																	0.02245	0.02137			0.00408		0.01475	0.01535
ENSG00000201436	ENSG00000201436.1	ENST00000364566	ENST00000364566.1	RNU6-660P	snRNA	RNU6-660P	HGNC:47623	5	16941843	16941951	-1							U6	yes			107	0.00437	1	1																						0.00437
ENSG00000222560	ENSG00000222560.1	ENST00000410628	ENST00000410628.1	RNU4-43P	snRNA	RNU4-43P	HGNC:46979	5	26012889	26013025	1							U4	yes			141	0.00606	1	1								0.00606
ENSG00000201016	ENSG00000201016.1	ENST00000364146	ENST00000364146.1	RNU6-374P	snRNA	RNU6-374P	HGNC:47337	5	25701217	25701324	-1		yes					U6	yes			107	0	0	0
ENSG00000199731	ENSG00000199731.1	ENST00000362861	ENST00000362861.1	RNU6-1079P	snRNA	RNU6-1079P	HGNC:48042	5	32234766	32234875	-1		yes					U6	yes			107	0.00441	1	1
ENSG00000207052	ENSG00000207052.1	ENST00000384324	ENST00000384324.1	RNU6-378P	snRNA	RNU6-378P	HGNC:47341	5	32309662	32309768	1	yes	yes					U6	yes	yes	yes	107	0.0087	5	5								0.00081		0.00111			0.0087
ENSG00000252373	ENSG00000252373.1	ENST00000516564	ENST00000516564.1	RNU6-358P	snRNA	RNU6-358P	HGNC:47321	5	31820564	31820638	-1		yes					U6	yes			107	0	0	0
ENSG00000275168	ENSG00000275168.1	ENST00000612589	ENST00000612589.1	U6	snRNA			HSCHR19KIR_T7526_A_HAP_CTG3_1	12	118	1							U6
ENSG00000251887	ENSG00000251887.2	ENST00000516078	ENST00000516078.2	RNU6-760P	snRNA	RNU6-760P	HGNC:47723	5	31832439	31832535	1		yes					U6	yes			107	0.00512	1	1													0.00512
ENSG00000252867	ENSG00000252867.1	ENST00000517058	ENST00000517058.1	RNU6-909P	snRNA	RNU6-909P	HGNC:47872	5	28624657	28624763	1		yes					U6	yes			107	0	0	0
ENSG00000238441	ENSG00000238441.1	ENST00000459491	ENST00000459491.1	RNU7-130P	snRNA	RNU7-130P	HGNC:45664	5	35632963	35633024	-1							U7				63	0.03326	3	5																	0.02245						0.00105	0.03326
ENSG00000199361	ENSG00000199361.1	ENST00000362491	ENST00000362491.1	RNU1-150P	snRNA	RNU1-150P	HGNC:48492	5	40269558	40269719	1		yes					U1	yes			164	0.01937	3	2				0.01854			0.01638	0.01213	0.00219	0.01937		0.00165	0.00768
ENSG00000207060	ENSG00000207060.1	ENST00000384332	ENST00000384332.1	RNU6-480P	snRNA	RNU6-480P	HGNC:47443	5	51055353	51055459	-1							U6	yes			107	0.0102	2	2																				0.00173	0.0102			0.00384
ENSG00000206606	ENSG00000206606.1	ENST00000383879	ENST00000383879.1	RNU6-1296P	snRNA	RNU6-1296P	HGNC:48259	5	51167541	51167647	-1		yes					U6	yes			107	0.00067	1	1																				0.00067
ENSG00000222960	ENSG00000222960.1	ENST00000411028	ENST00000411028.1	RNU6-272P	snRNA	RNU6-272P	HGNC:47235	5	53912020	53912123	-1		yes					U6	yes			107	0.00211	1	1																							0.00211
ENSG00000210678	ENSG00000210678.1	ENST00000387943	ENST00000387943.1	RNU6ATAC2P	snRNA	RNU6ATAC2P	HGNC:34092	5	56297564	56297689	-1		yes				yes	U6ATAC	yes			126	9.93899	109	87	yes													0.25951	0.09105	0.03558	0.35926			2.79129	9.93899	3.26313	3.24535	7.07195
ENSG00000252608	ENSG00000252608.1	ENST00000516799	ENST00000516799.1	RNU6-1191P	snRNA	RNU6-1191P	HGNC:48154	16	81106533	81106639	-1		yes					U6	yes			107	0	0	0
ENSG00000253032	ENSG00000253032.1	ENST00000517223	ENST00000517223.1	RNU6-299P	snRNA	RNU6-299P	HGNC:47262	5	56125671	56125770	1		yes					U6	yes			107	0	0	0
ENSG00000201869	ENSG00000201869.1	ENST00000364999	ENST00000364999.1	RNU6-294P	snRNA	RNU6-294P	HGNC:47257	5	64573569	64573670	1		yes					U6	yes			107	0.02137	1	1																		0.02137					0.01475
ENSG00000212215	ENSG00000212215.1	ENST00000390913	ENST00000390913.1	RNU6-913P	snRNA	RNU6-913P	HGNC:47876	5	61664145	61664239	-1		yes					U6	yes			107	0.01985	3	3															0.01821					0.00404				0.01919
ENSG00000238913	ENSG00000238913.1	ENST00000459020	ENST00000459020.1	RNU7-196P	snRNA	RNU7-196P	HGNC:45730	5	73828012	73828073	-1		yes					U7				63	0	0	0
ENSG00000202157	ENSG00000202157.1	ENST00000365287	ENST00000365287.1	RNU4-11P	snRNA	RNU4-11P	HGNC:46947	5	83803554	83803685	1		yes					U4	yes			141	0.10686	8	6			0.10686					0.0025		0.00739	0.10664		0.00721
ENSG00000206744	ENSG00000206744.1	ENST00000384017	ENST00000384017.1	RNU6-620P	snRNA	RNU6-620P	HGNC:47583	5	83703448	83703543	1		yes					U6	yes			107	0.00768	1	1											0.00164	0.00221	0.00768
ENSG00000252861	ENSG00000252861.1	ENST00000517052	ENST00000517052.1	RNU6-448P	snRNA	RNU6-448P	HGNC:47411	5	84196883	84196989	1		yes					U6	yes			107	0	0	0
ENSG00000207013	ENSG00000207013.1	ENST00000384286	ENST00000384286.1	RNU6-804P	snRNA	RNU6-804P	HGNC:47767	5	86663144	86663250	-1		yes					U6	yes			107	0.01112	2	2																				0.01112		0.00328		0.00219
ENSG00000207077	ENSG00000207077.1	ENST00000384349	ENST00000384349.1	RNU6-1119P	snRNA	RNU6-1119P	HGNC:48082	5	100153672	100153779	1		yes					U6	yes			107	0	0	0
ENSG00000199643	ENSG00000199643.1	ENST00000362773	ENST00000362773.1	RNU4-90P	snRNA	RNU4-90P	HGNC:47026	5	91270727	91270867	1		yes					U4	yes			141	0.02303	4	3			0.02137	0.01854	0.02245				0.00094	0.01835	0.01475	0.00441	0.02303
ENSG00000206593	ENSG00000206593.1	ENST00000383866	ENST00000383866.1	RNU6-47P	snRNA	RNU6-47P	HGNC:34291	5	109014834	109014940	-1		yes					U6	yes			107	0.01821	5	5															0.01821				0.01638	0.0134	0.00126		0.00211	0.00458
ENSG00000201910	ENSG00000201910.1	ENST00000365040	ENST00000365040.1	RNU1-140P	snRNA	RNU1-140P	HGNC:48482	5	104098874	104099038	1		yes					U1	yes			164	0.17963	29	18			0.04275	0.09268	0.17963	0.05463	0.04914	0.1194	0.01967	0.12484	0.05163	0.05977	0.17782
ENSG00000212457	ENSG00000212457.1	ENST00000391155	ENST00000391155.1	RNU6-644P	snRNA	RNU6-644P	HGNC:47607	5	116188455	116188552	-1							U6	yes			107	0.00219	1	1																							0.00211	0.00219
ENSG00000252185	ENSG00000252185.1	ENST00000516376	ENST00000516376.1	RNU6-752P	snRNA	RNU6-752P	HGNC:47715	5	126755316	126755417	-1		yes					U6	yes			107	0.00303	1	1																				0.00303
ENSG00000223179	ENSG00000223179.3	ENST00000411247	ENST00000411247.3	RNU6-373P	snRNA	RNU6-373P	HGNC:47336	5	119007571	119007668	1		yes					U6	yes			107	0.02137	1	1			0.02137								0.01475		0.00118
ENSG00000206786	ENSG00000206786.1	ENST00000384059	ENST00000384059.1	RNU6-701P	snRNA	RNU6-701P	HGNC:47664	5	119138859	119138965	1		yes					U6	yes			107	0	0	0
ENSG00000252514	ENSG00000252514.1	ENST00000516705	ENST00000516705.1	RNU7-53P	snRNA	RNU7-53P	HGNC:34149	5	130386621	130386680	-1		yes					U7				63	0.00073	1	2																						0.00073
ENSG00000251975	ENSG00000251975.1	ENST00000516166	ENST00000516166.1	RNU6-718P	snRNA	RNU6-718P	HGNC:47681	5	120337549	120337653	-1		yes					U6	yes			107	0	0	0
ENSG00000202082	ENSG00000202082.2	ENST00000365212	ENST00000365212.2	RNU6-290P	snRNA	RNU6-290P	HGNC:47253	5	126553302	126553402	-1		yes					U6	yes			107	0.00219	1	1																								0.00219
ENSG00000222609	ENSG00000222609.1	ENST00000410677	ENST00000410677.1	RNU4-69P	snRNA	RNU4-69P	HGNC:47005	5	120710698	120710840	-1		yes					U4	yes			141	0.00331	1	1												0.00331
ENSG00000221562	ENSG00000221562.1	ENST00000408635	ENST00000408635.1	RNU6ATAC10P	snRNA	RNU6ATAC10P	HGNC:46909	5	129974891	129975001	1							U6ATAC	yes			126	1.07833	52	41								1.07833	0.39162	0.63513	0.78197	0.4614	0.71655
ENSG00000238904	ENSG00000238904.1	ENST00000459394	ENST00000459394.1	RNU7-34P	snRNA	RNU7-34P	HGNC:34130	5	118758211	118758274	1		yes					U7				63	0.01638	1	2							0.01638	0.01213					0.00768
ENSG00000253023	ENSG00000253023.1	ENST00000517214	ENST00000517214.1	RNU7-156P	snRNA	RNU7-156P	HGNC:45690	5	143542514	143542587	-1		yes					U7				63	0.00184	1	2																							0.00184
ENSG00000222213	ENSG00000222213.1	ENST00000410281	ENST00000410281.1	RNU6-588P	snRNA	RNU6-588P	HGNC:47551	5	149606637	149606741	-1	yes	yes					U6	yes	yes	yes	107	0.00606	1	1																				0.00606
ENSG00000252068	ENSG00000252068.1	ENST00000516259	ENST00000516259.1	RNU6-390P	snRNA	RNU6-390P	HGNC:47353	5	157579497	157579599	1		yes					U6	yes			107	0	0	0
ENSG00000201474	ENSG00000201474.1	ENST00000364604	ENST00000364604.1	RNU6-164P	snRNA	RNU6-164P	HGNC:47127	5	162477891	162477993	1		yes					U6	yes			107	0.02245	2	2					0.02245						0.00738	0.01147	0.01535							0.00087
ENSG00000206819	ENSG00000206819.1	ENST00000384092	ENST00000384092.1	RNU6-260P	snRNA	RNU6-260P	HGNC:47223	5	157809098	157809204	1		yes					U6	yes			107	0	0	0
ENSG00000222626	ENSG00000222626.1	ENST00000410694	ENST00000410694.1	RNU2-48P	snRNA	RNU2-48P	HGNC:48541	5	157976766	157976956	-1		yes				yes	U2	yes			191	5.07461	107	56	yes													1.40878	1.43859	2.15279	5.07461	3.37688	1.58898	1.39018	1.21211	1.91879	3.29295	4.14046
ENSG00000199219	ENSG00000199219.1	ENST00000362349	ENST00000362349.1	RNU6-500P	snRNA	RNU6-500P	HGNC:47463	5	173362134	173362240	-1		yes					U6	yes			107	0.00295	1	1																							0.00295
ENSG00000206845	ENSG00000206845.1	ENST00000384118	ENST00000384118.1	RNU6-209P	snRNA	RNU6-209P	HGNC:47172	5	164935162	164935268	-1		yes					U6	yes			107	0.00295	1	1																							0.00295	0.00236
ENSG00000251998	ENSG00000251998.1	ENST00000516189	ENST00000516189.1	RNU6-168P	snRNA	RNU6-168P	HGNC:47131	5	163796065	163796165	-1		yes					U6	yes			107	0	0	0
ENSG00000199892	ENSG00000199892.2	ENST00000363022	ENST00000363022.2	RNU1-17P	snRNA	RNU1-17P	HGNC:41943	5	180729586	180729737	1		yes					U1	yes			164	0.07284	19	12			0.04275	0.01854	0.02245	0.07284	0.01638	0.04331	0.00932	0.0377	0.03626	0.06115	0.02328
ENSG00000200555	ENSG00000200555.1	ENST00000363685	ENST00000363685.1	RNU6-525P	snRNA	RNU6-525P	HGNC:47488	5	180444509	180444612	1							U6	yes			107	0.00189	1	1												0.00189
ENSG00000206686	ENSG00000206686.1	ENST00000383959	ENST00000383959.1	RNU6-1036P	snRNA	RNU6-1036P	HGNC:47999	5	181007281	181007384	1							U6	yes			107	0	0	0
ENSG00000207204	ENSG00000207204.1	ENST00000384475	ENST00000384475.1	RNU6-393P	snRNA	RNU6-393P	HGNC:47356	7	98794718	98794824	-1		yes					U6	yes			107	0.03642	7	7										0.00234					0.03642		0.02245				0.00612	0.00187	0.00717	0.01754
ENSG00000278296	ENSG00000278296.1	ENST00000618851	ENST00000618851.1	U6	snRNA			HSCHR19LRC_LRC_S_CTG3_1	850879	850985	-1							U6
ENSG00000252707	ENSG00000252707.1	ENST00000516898	ENST00000516898.1	RNU11-2P	snRNA	RNU11-2P	HGNC:46942	17	12036496	12036637	-1		yes					U11	yes			134	0.02245	1	1																	0.02245				0.00122			0.01535
ENSG00000206766	ENSG00000206766.1	ENST00000384039	ENST00000384039.1	RNU6-435P	snRNA	RNU6-435P	HGNC:47398	18	24218300	24218404	1		yes					U6	yes			107	0	0	0
ENSG00000212282	ENSG00000212282.1	ENST00000390980	ENST00000390980.1	RNU6-578P	snRNA	RNU6-578P	HGNC:47541	4	12312588	12312690	1		yes					U6	yes			107	0	0	0
ENSG00000283271	ENSG00000283271.1	ENST00000636425	ENST00000636425.1	U6	snRNA			4	13051342	13051411	1		yes					U6	yes			107	0	0	0
ENSG00000239001	ENSG00000239001.1	ENST00000458780	ENST00000458780.1	RNU6-420P	snRNA	RNU6-420P	HGNC:47383	4	22118983	22119089	1		yes					U6	yes			107	0.00331	1	1												0.00331
ENSG00000238632	ENSG00000238632.1	ENST00000459120	ENST00000459120.1	RNU7-126P	snRNA	RNU7-126P	HGNC:45660	4	25598564	25598625	-1		yes					U7				63	0.00303	1	2																				0.00303
ENSG00000283666	ENSG00000283666.1	ENST00000636045	ENST00000636045.1	U6	snRNA			4	29510635	29510737	1		yes					U6	yes			107	0	0	0
ENSG00000206665	ENSG00000206665.1	ENST00000383938	ENST00000383938.1	RNU6-573P	snRNA	RNU6-573P	HGNC:47536	4	35495898	35496003	1		yes					U6	yes			107	0	0	0
ENSG00000200720	ENSG00000200720.1	ENST00000363850	ENST00000363850.1	RNU6-931P	snRNA	RNU6-931P	HGNC:47894	4	45480030	45480136	1							U6	yes			107	0.00307	1	1													0.00307
ENSG00000252243	ENSG00000252243.1	ENST00000516434	ENST00000516434.1	RNU6-412P	snRNA	RNU6-412P	HGNC:47375	4	46531237	46531342	-1		yes					U6	yes			107	0.00219	1	1																							0.00211	0.00219
ENSG00000206675	ENSG00000206675.1	ENST00000383948	ENST00000383948.1	RNU6-32P	snRNA	RNU6-32P	HGNC:34276	4	39297605	39297711	-1		yes					U6	yes			107	0.01479	13	12																				0.01231	0.01479	0.00852	0.00643	0.01107
ENSG00000252913	ENSG00000252913.1	ENST00000517104	ENST00000517104.1	RNU6-158P	snRNA	RNU6-158P	HGNC:47121	4	48932755	48932854	-1		yes					U6	yes			107	0	0	0
ENSG00000201775	ENSG00000201775.1	ENST00000364905	ENST00000364905.1	RNU6-1325P	snRNA	RNU6-1325P	HGNC:48288	4	59834063	59834167	1		yes					U6	yes			107	0.00087	1	1										0.00087
ENSG00000252890	ENSG00000252890.1	ENST00000517081	ENST00000517081.1	RNU6-699P	snRNA	RNU6-699P	HGNC:47662	4	66897262	66897371	1		yes					U6	yes			107	0	0	0
ENSG00000252104	ENSG00000252104.1	ENST00000516295	ENST00000516295.1	RNU6-191P	snRNA	RNU6-191P	HGNC:47154	4	64397694	64397787	-1		yes					U6	yes			107	0	0	0
ENSG00000206629	ENSG00000206629.1	ENST00000383902	ENST00000383902.1	RNU1-63P	snRNA	RNU1-63P	HGNC:48405	4	67429591	67429754	-1	yes	yes					U1	yes	yes	yes	164	0.81001	57	35														0.33366	0.29136	0.07117	0.47153	0.19235	0.32763	0.81001	0.53926	0.1746	0.22744	0.53278
ENSG00000210839	ENSG00000210839.1	ENST00000388104	ENST00000388104.1	RNU6ATAC5P	snRNA	RNU6ATAC5P	HGNC:34095	4	73026748	73026873	1		yes					U6ATAC	yes			126	0.15404	31	25		0.03558						0.15404	0.03934	0.03331	0.01858	0.02419	0.02539
ENSG00000252955	ENSG00000252955.1	ENST00000517146	ENST00000517146.1	RNU4ATAC9P	snRNA	RNU4ATAC9P	HGNC:46895	4	72965178	72965303	1		yes					U4ATAC	yes			127	1.42981	19	15		0.01779	0.04275		0.06736	0.01821	0.01638	0.70163	0.65104	1.42981	0.33095	0.89486	0.81372							0.00076
ENSG00000202485	ENSG00000202485.1	ENST00000365615	ENST00000365615.1	RNU6-499P	snRNA	RNU6-499P	HGNC:47462	4	82174547	82174653	1		yes					U6	yes			107	0	0	0
ENSG00000200108	ENSG00000200108.1	ENST00000363238	ENST00000363238.1	RNU6-774P	snRNA	RNU6-774P	HGNC:47737	4	84233657	84233763	1		yes					U6	yes			107	0.00243	1	1								0.00243
ENSG00000274623	ENSG00000274623.1	ENST00000612176	ENST00000612176.1	U6	snRNA			HSCHR19KIR_FH15_B_HAP_CTG3_1	6467	6573	1							U6
ENSG00000251874	ENSG00000251874.1	ENST00000516065	ENST00000516065.1	RNU6-615P	snRNA	RNU6-615P	HGNC:47578	4	83003412	83003517	1		yes					U6	yes			107	0	0	0
ENSG00000200622	ENSG00000200622.1	ENST00000363752	ENST00000363752.1	RNU6-1059P	snRNA	RNU6-1059P	HGNC:48022	4	95868667	95868764	-1		yes					U6	yes			107	0	0	0
ENSG00000199529	ENSG00000199529.1	ENST00000362659	ENST00000362659.1	RNU6-462P	snRNA	RNU6-462P	HGNC:47425	4	101723876	101723980	1							U6	yes			107	0.00204	1	1																					0.00204
ENSG00000252470	ENSG00000252470.1	ENST00000516661	ENST00000516661.1	RNU6-551P	snRNA	RNU6-551P	HGNC:47514	4	107435118	107435220	1	yes	yes					U6	yes	yes	yes	107	0	0	0
ENSG00000201744	ENSG00000201744.1	ENST00000364874	ENST00000364874.1	RNU6-34P	snRNA	RNU6-34P	HGNC:34278	4	96152297	96152403	-1		yes					U6	yes			107	0.01516	5	5																				0.01516		0.00765	0.00656	0.01279
ENSG00000252460	ENSG00000252460.1	ENST00000516651	ENST00000516651.1	RNU6-635P	snRNA	RNU6-635P	HGNC:47598	4	103924540	103924641	1		yes					U6	yes			107	0	0	0
ENSG00000252183	ENSG00000252183.1	ENST00000516374	ENST00000516374.1	RNU6-948P	snRNA	RNU6-948P	HGNC:47911	4	121192797	121192903	-1		yes					U6	yes			107	0	0	0
ENSG00000201752	ENSG00000201752.1	ENST00000364882	ENST00000364882.1	RNU6-119P	snRNA	RNU6-119P	HGNC:47082	4	116839279	116839385	1		yes					U6	yes			107	0.00384	1	1													0.00384
ENSG00000212359	ENSG00000212359.1	ENST00000391057	ENST00000391057.1	RNU6-550P	snRNA	RNU6-550P	HGNC:47513	4	120810469	120810569	1		yes					U6	yes			107	0.00442	2	2										0.00442			0.00236
ENSG00000207322	ENSG00000207322.1	ENST00000384592	ENST00000384592.1	RNU1-89P	snRNA	RNU1-89P	HGNC:48431	4	135995929	135996092	-1		yes				yes	U1	yes			164	9.73621	123	75	yes												0.01499	0.37073	0.21852	0.05338	0.65117	0.08549	0.04914	1.69267	9.73621	3.40141	1.8212	8.3966
ENSG00000206782	ENSG00000206782.1	ENST00000384055	ENST00000384055.1	RNU6-224P	snRNA	RNU6-224P	HGNC:47187	4	131273242	131273348	1		yes					U6	yes			107	0.00128	1	1													0.00128
ENSG00000283432	ENSG00000283432.1	ENST00000636360	ENST00000636360.1	U6	snRNA			4	135315418	135315522	-1		yes					U6	yes			107	0.00175	1	1																				0.00101	0.00175
ENSG00000239168	ENSG00000239168.1	ENST00000458836	ENST00000458836.1	RNU7-197P	snRNA	RNU7-197P	HGNC:45731	4	148991572	148991633	-1		yes					U7				63	0.00768	1	2																								0.00768
ENSG00000207121	ENSG00000207121.1	ENST00000384393	ENST00000384393.1	RNU6-1230P	snRNA	RNU6-1230P	HGNC:48193	4	149934376	149934483	1		yes					U6	yes			107	0	0	0
ENSG00000199634	ENSG00000199634.1	ENST00000362764	ENST00000362764.1	RNU4-79P	snRNA	RNU4-79P	HGNC:47015	4	158395394	158395534	1		yes					U4	yes			141	0.11586	17	12		0.03558	0.04275	0.03707	0.11227		0.03276	0.02489	0.02623	0.03807	0.0295	0.00783	0.11586
ENSG00000251961	ENSG00000251961.1	ENST00000516152	ENST00000516152.1	RNU6ATAC13P	snRNA	RNU6ATAC13P	HGNC:46912	4	170891467	170891597	1		yes					U6ATAC	yes			126	0	0	0
ENSG00000201433	ENSG00000201433.1	ENST00000364563	ENST00000364563.1	RNU6-335P	snRNA	RNU6-335P	HGNC:47298	4	183675603	183675715	-1	yes	yes					U6	yes	yes	yes	107	0.00211	1	1																							0.00211
ENSG00000251739	ENSG00000251739.1	ENST00000515930	ENST00000515930.1	RNU6-1053P	snRNA	RNU6-1053P	HGNC:48016	4	183705931	183706031	1		yes					U6	yes			107	0.00337	3	3													0.00337
ENSG00000252157	ENSG00000252157.1	ENST00000516348	ENST00000516348.1	RNU6-479P	snRNA	RNU6-479P	HGNC:47442	4	183653572	183653676	-1		yes					U6	yes			107	0	0	0
ENSG00000252343	ENSG00000252343.1	ENST00000516534	ENST00000516534.1	RNU2-34P	snRNA	RNU2-34P	HGNC:48527	4	182548659	182548779	1		yes					U2	yes			191	0.43704	19	10		0.03558	0.36334	0.25951	0.17963	0.43704	0.06553	0.07285	0.06677	0.22667	0.34485	0.42503	0.15878
ENSG00000222582	ENSG00000222582.1	ENST00000410650	ENST00000410650.1	RNU2-66P	snRNA	RNU2-66P	HGNC:48559	4	154787118	154787278	1							U2	yes			191	0.38333	25	13			0.04275	0.05561	0.04491			0.01538	0.00187	0.04078	0.38333	0.00683	0.04669
ENSG00000252604	ENSG00000252604.1	ENST00000516795	ENST00000516795.1	RNU2-44P	snRNA	RNU2-44P	HGNC:48537	4	154790291	154790484	1							U2	yes			191	0.08982	15	8			0.04275	0.03707	0.08982	0.01821	0.01638	0.01213		0.02523	0.03442	0.01801	0.07036
ENSG00000201085	ENSG00000201085.1	ENST00000364215	ENST00000364215.1	RNU6-173P	snRNA	RNU6-173P	HGNC:47136	4	188121531	188121634	-1	yes	yes					U6	yes	yes	yes	107	0.00768	2	2																					0.00175	0.00656		0.00768
ENSG00000202215	ENSG00000202215.1	ENST00000365345	ENST00000365345.1	RNU1-51P	snRNA	RNU1-51P	HGNC:48393	4	189709539	189709714	-1		yes					U1	yes			164	0.02878	17	10								0.00071												0.00982	0.02878	0.00874	0.00369	0.02851
ENSG00000274708	ENSG00000274708.1	ENST00000610860	ENST00000610860.1	U6	snRNA			HSCHR19KIR_T7526_BDEL_HAP_CTG3_1	254	360	1							U6
ENSG00000207169	ENSG00000207169.1	ENST00000384440	ENST00000384440.1	RNU6-24P	snRNA	RNU6-24P	HGNC:34268	17	76337316	76337422	1	yes	yes					U6	yes	yes	yes	107	0.00219	1	1										0.00136			0.00219
ENSG00000200269	ENSG00000200269.1	ENST00000363399	ENST00000363399.1	RNU6-838P	snRNA	RNU6-838P	HGNC:47801	4	48106081	48106188	-1		yes					U6	yes			107	0	0	0
ENSG00000283499	ENSG00000283499.1	ENST00000637764	ENST00000637764.1	U6	snRNA			4	48109353	48109410	-1		yes					U6	yes			107	0.00404	1	1																				0.00404
ENSG00000200153	ENSG00000200153.1	ENST00000363283	ENST00000363283.1	RNU6-23P	snRNA	RNU6-23P	HGNC:34267	16	70445293	70445399	-1		yes					U6	yes			107	0.16574	8	7														0.07415	0.05463	0.07117	0.04491	0.08549	0.11467	0.16574	0.06321	0.08742	0.09773	0.03633
ENSG00000201050	ENSG00000201050.1	ENST00000364180	ENST00000364180.1	RNU6-668P	snRNA	RNU6-668P	HGNC:47631	4	164787290	164787396	1		yes					U6	yes			107	0.00173	1	1								0.00173
ENSG00000199814	ENSG00000199814.1	ENST00000362944	ENST00000362944.1	RNU6-1260P	snRNA	RNU6-1260P	HGNC:48223	9	14850429	14850535	1		yes					U6	yes			107	0.00265	1	1								0.00101			0.00164	0.00265
ENSG00000251748	ENSG00000251748.1	ENST00000515939	ENST00000515939.1	RNU4ATAC11P	snRNA	RNU4ATAC11P	HGNC:46897	9	33868540	33868665	1	yes	yes					U4ATAC	yes	yes	yes	127	1.42981	15	12				0.01854			0.01638	0.70163	0.65104	1.42981	0.33095	0.89486	0.81372									0.00262
ENSG00000207448	ENSG00000207448.1	ENST00000384717	ENST00000384717.1	RNU6-520P	snRNA	RNU6-520P	HGNC:47483	4	70701755	70701858	1							U6	yes			107	0.02137	1	1			0.02137								0.01475		0.00154
ENSG00000207058	ENSG00000207058.1	ENST00000384330	ENST00000384330.1	RNU6-784P	snRNA	RNU6-784P	HGNC:47747	4	70703018	70703123	-1							U6	yes			107	0.00175	1	1																					0.00175
ENSG00000199735	ENSG00000199735.1	ENST00000362865	ENST00000362865.1	RNU6-227P	snRNA	RNU6-227P	HGNC:47190	17	76656320	76656422	1		yes					U6	yes			107	0.00707	2	2								0.00707
ENSG00000200257	ENSG00000200257.1	ENST00000363387	ENST00000363387.1	RNU6-97P	snRNA	RNU6-97P	HGNC:47060	17	76752912	76753015	1		yes					U6	yes			107	0.00131	1	1								0.00093	0.00131
ENSG00000252903	ENSG00000252903.2	ENST00000517094	ENST00000517094.2	RNU6-894P	snRNA	RNU6-894P	HGNC:47857	X	31348192	31348296	1							U6	yes			107	0	0	0
ENSG00000252377	ENSG00000252377.1	ENST00000516568	ENST00000516568.1	RNU6-504P	snRNA	RNU6-504P	HGNC:47467	X	51870706	51870809	-1							U6	yes			107	0	0	0
ENSG00000252145	ENSG00000252145.1	ENST00000516336	ENST00000516336.1	RNU6-1225P	snRNA	RNU6-1225P	HGNC:48188	X	68102068	68102132	-1							U6	yes			107	0	0	0
ENSG00000206747	ENSG00000206747.1	ENST00000384020	ENST00000384020.1	RNU6-245P	snRNA	RNU6-245P	HGNC:47208	X	68539443	68539549	-1		yes					U6	yes			107	0.02599	4	4																		0.02137	0.01638	0.02599	0.00408	0.00437	0.02459
ENSG00000283313	ENSG00000283313.1	ENST00000637524	ENST00000637524.1	U6	snRNA			4	70848136	70848218	-1		yes					U6	yes			107	0	0	0
ENSG00000207007	ENSG00000207007.1	ENST00000384280	ENST00000384280.1	RNU6-891P	snRNA	RNU6-891P	HGNC:47854	4	70852130	70852240	1		yes					U6	yes			107	0.00441	4	4								0.00195	0.00066			0.00441	0.00219
ENSG00000252533	ENSG00000252533.1	ENST00000516724	ENST00000516724.1	RNU6-572P	snRNA	RNU6-572P	HGNC:47535	5	139221758	139221837	1		yes					U6	yes			107	0.00612	1	1								0.00303		0.00612
ENSG00000284303	ENSG00000284303.1	ENST00000638196	ENST00000638196.1	RNU6-222P	snRNA	RNU6-222P	HGNC:47185	HSCHR19KIR_HG2393_CTG3_1	42941	43047	1							U6
ENSG00000252030	ENSG00000252030.1	ENST00000516221	ENST00000516221.1	RNU6-1196P	snRNA	RNU6-1196P	HGNC:48159	4	153265662	153265755	-1	yes	yes					U6	yes	yes	yes	107	0	0	0
ENSG00000273519	ENSG00000273519.1	ENST00000618997	ENST00000618997.1	U6	snRNA			HSCHR19LRC_LRC_T_CTG3_1	787529	787635	-1							U6
ENSG00000221806	ENSG00000221806.1	ENST00000408879	ENST00000408879.1	RNU6ATAC34P	snRNA	RNU6ATAC34P	HGNC:46933	20	18611047	18611167	-1		yes					U6ATAC	yes			126	0.01854	5	4								0.00674	0.00801		0.00541	0.00088	0.00768	0.01854							0.01325			0.00553
ENSG00000212545	ENSG00000212545.1	ENST00000391243	ENST00000391243.1	RNU6-337P	snRNA	RNU6-337P	HGNC:47300	7	79030240	79030345	1		yes					U6	yes			107	0.00238	1	1									0.00238		0.00134
ENSG00000212482	ENSG00000212482.1	ENST00000391180	ENST00000391180.1	RNU6-530P	snRNA	RNU6-530P	HGNC:47493	7	79343266	79343372	-1		yes					U6	yes			107	0	0	0
ENSG00000284022	ENSG00000284022.1	ENST00000640667	ENST00000640667.1	RNU6-222P	snRNA	RNU6-222P	HGNC:47185	HSCHR19KIR_CA04_CTG3_1	90063	90169	-1							U6
ENSG00000222808	ENSG00000222808.1	ENST00000410876	ENST00000410876.1	RNU4-47P	snRNA	RNU4-47P	HGNC:46983	17	77152561	77152674	-1		yes					U4	yes			141	0.02245	3	2																	0.02245						0.00851	0.01842
ENSG00000207357	ENSG00000207357.1	ENST00000384627	ENST00000384627.1	RNU6-2	snRNA	RNU6-2	HGNC:34270	19	1021522	1021628	1	yes	yes	yes	5.78723	yes	yes	U6	yes	yes	yes	107	1.1326	103	96	yes	0.23129	0.21373	0.14829	0.04491	0.07284	0.21296	0.93703	0.74519	1.1326	0.53796	0.91772	0.91819
ENSG00000252661	ENSG00000252661.1	ENST00000516852	ENST00000516852.1	RNU6-782P	snRNA	RNU6-782P	HGNC:47745	19	15145215	15145318	1		yes					U6	yes			107	0	0	0
ENSG00000252973	ENSG00000252973.1	ENST00000517164	ENST00000517164.1	RNU6-1028P	snRNA	RNU6-1028P	HGNC:47991	19	19232855	19232947	1							U6	yes			107	0.00408	1	1																					0.00408
ENSG00000201894	ENSG00000201894.1	ENST00000365024	ENST00000365024.1	RNU6-967P	snRNA	RNU6-967P	HGNC:47930	19	31787148	31787255	-1							U6	yes			107	0	0	0
ENSG00000200176	ENSG00000200176.1	ENST00000363306	ENST00000363306.1	RNU1-19P	snRNA	RNU1-19P	HGNC:41945	10	86889569	86889733	1		yes				yes	U1	yes			164	0.29612	94	57	yes	0.12454	0.14961	0.09268	0.13472	0.10926	0.09829	0.29612	0.12854	0.21895	0.14698	0.15481	0.19073
ENSG00000252480	ENSG00000252480.1	ENST00000516671	ENST00000516671.1	RNU6-719P	snRNA	RNU6-719P	HGNC:47682	7	39768341	39768444	1		yes					U6	yes			107	0.02866	3	3					0.02245							0.00212	0.02866
ENSG00000200253	ENSG00000200253.1	ENST00000363383	ENST00000363383.1	RNU6-529P	snRNA	RNU6-529P	HGNC:47492	10	87041238	87041341	-1							U6	yes			107	0.00202	1	1																				0.00202
ENSG00000222640	ENSG00000222640.1	ENST00000410708	ENST00000410708.1	RNU2-51P	snRNA	RNU2-51P	HGNC:48544	14	70360892	70361088	1		yes					U2	yes			191	2.41511	29	15		0.19571	2.41511	0.16683	0.47153	1.34754	0.19658	0.18039	0.17194	0.1372	1.787	1.04626	0.34131
ENSG00000252263	ENSG00000252263.1	ENST00000516454	ENST00000516454.1	RNU6-659P	snRNA	RNU6-659P	HGNC:47622	14	70496107	70496210	1							U6	yes			107	0	0	0
ENSG00000252898	ENSG00000252898.1	ENST00000517089	ENST00000517089.1	RNU6-1096P	snRNA	RNU6-1096P	HGNC:48059	4	173446603	173446704	-1		yes					U6	yes			107	0.00171	1	1													0.00171
ENSG00000206936	ENSG00000206936.1	ENST00000384209	ENST00000384209.1	RNU4-52P	snRNA	RNU4-52P	HGNC:46988	X	49082028	49082165	1		yes					U4	yes			141	2.10213	44	31		0.01779	0.02137	0.09268	0.44908	0.10926	0.03276	0.84635	0.36109	0.79853	0.32328	0.59792	2.10213
ENSG00000199482	ENSG00000199482.1	ENST00000362612	ENST00000362612.1	RNU6-633P	snRNA	RNU6-633P	HGNC:47596	16	10496272	10496374	1		yes					U6	yes			107	0	0	0
ENSG00000221583	ENSG00000221583.1	ENST00000408656	ENST00000408656.1	RNU6ATAC21P	snRNA	RNU6ATAC21P	HGNC:46920	6	10222036	10222161	1		yes					U6ATAC	yes			126	0.01854	8	6				0.01854				0.00305	0.00183	0.01519	0.00092	0.00185	0.00356											0.00512
ENSG00000206960	ENSG00000206960.1	ENST00000384233	ENST00000384233.1	RNU6-793P	snRNA	RNU6-793P	HGNC:47756	6	14646535	14646638	1		yes					U6	yes			107	0.00512	1	1																					0.00204	0.00328		0.00512
ENSG00000201367	ENSG00000201367.1	ENST00000364497	ENST00000364497.1	RNU6-522P	snRNA	RNU6-522P	HGNC:47485	6	15314920	15315026	1		yes					U6	yes			107	0.09105	4	4		0.08896	0.08549	0.05561		0.09105			0.07213	0.03742	0.05901	0.0794										0.00437
ENSG00000201519	ENSG00000201519.1	ENST00000364649	ENST00000364649.1	RNU6-645P	snRNA	RNU6-645P	HGNC:47608	6	15324367	15324472	-1		yes					U6	yes			107	0	0	0
ENSG00000200681	ENSG00000200681.1	ENST00000363811	ENST00000363811.1	RNU6-263P	snRNA	RNU6-263P	HGNC:47226	6	18306973	18307079	-1		yes					U6	yes			107	0.0329	8	7														0.01854			0.02245				0.01223	0.00656	0.00074	0.0329
ENSG00000207394	ENSG00000207394.1	ENST00000384664	ENST00000384664.1	RNU6-1060P	snRNA	RNU6-1060P	HGNC:48023	6	23124981	23125087	-1		yes					U6	yes			107	0.00544	3	3																					0.00544	0.00437
ENSG00000200957	ENSG00000200957.1	ENST00000364087	ENST00000364087.1	RNU6-801P	snRNA	RNU6-801P	HGNC:47764	6	19642425	19642529	-1		yes					U6	yes			107	0.00438	3	3																				0.00438				0.0009
ENSG00000252046	ENSG00000252046.1	ENST00000516237	ENST00000516237.1	RNU6-150P	snRNA	RNU6-150P	HGNC:47113	6	20993474	20993568	-1		yes					U6	yes			107	0.00441	1	1											0.00148	0.00441								0.00173			0.00211	0.00256
ENSG00000212240	ENSG00000212240.1	ENST00000390938	ENST00000390938.1	RNU6-930P	snRNA	RNU6-930P	HGNC:47893	6	28915645	28915744	1		yes					U6	yes			107	0	0	0
ENSG00000252990	ENSG00000252990.1	ENST00000517181	ENST00000517181.1	RNU1-54P	snRNA	RNU1-54P	HGNC:48396	6	39620345	39620464	-1		yes					U1	yes			164	0.00757	2	1								0.00081	0.00757	0.00199	0.00512	0.0012
ENSG00000212468	ENSG00000212468.1	ENST00000391166	ENST00000391166.1	RNU6-754P	snRNA	RNU6-754P	HGNC:47717	6	46018745	46018851	1							U6	yes			107	0	0	0
ENSG00000252457	ENSG00000252457.1	ENST00000516648	ENST00000516648.1	RNU7-65P	snRNA	RNU7-65P	HGNC:34161	6	49344800	49344861	-1		yes					U7				63	0	0	0
ENSG00000206908	ENSG00000206908.1	ENST00000384181	ENST00000384181.1	RNU1-136P	snRNA	RNU1-136P	HGNC:48478	6	53219261	53219424	1		yes					U1	yes			164	2.20389	73	45		0.10675	0.19235	0.33366	0.42663	0.43704	0.36039	2.20389	0.48437	1.10759	0.42276	0.8797	0.57727										0.00082
ENSG00000251946	ENSG00000251946.1	ENST00000516137	ENST00000516137.1	RNU6-1023P	snRNA	RNU6-1023P	HGNC:47986	6	54786387	54786492	1		yes					U6	yes			107	0	0	0
ENSG00000238949	ENSG00000238949.1	ENST00000459469	ENST00000459469.1	RNU7-66P	snRNA	RNU7-66P	HGNC:34162	6	66728843	66728904	-1							U7				63	0.00662	1	2																							0.00295
ENSG00000238697	ENSG00000238697.1	ENST00000459506	ENST00000459506.1	RNU6-261P	snRNA	RNU6-261P	HGNC:47224	6	76446988	76447089	-1		yes					U6	yes			107	0	0	0
ENSG00000272445	ENSG00000272445.1	ENST00000607737	ENST00000607737.1	RNU6-84P	snRNA	RNU6-84P	HGNC:47047	6	76557653	76557754	-1		yes					U6	yes			107	0.00295	3	3																					0.00183	0.00219	0.00295
ENSG00000252156	ENSG00000252156.1	ENST00000516347	ENST00000516347.1	RNU6-155P	snRNA	RNU6-155P	HGNC:47118	6	75768059	75768158	-1		yes					U6	yes			107	0	0	0
ENSG00000252137	ENSG00000252137.1	ENST00000516328	ENST00000516328.1	RNU6-1338P	snRNA	RNU6-1338P	HGNC:48301	6	75593055	75593145	1		yes					U6	yes			107	0	0	0
ENSG00000201015	ENSG00000201015.1	ENST00000364145	ENST00000364145.1	RNU6-280P	snRNA	RNU6-280P	HGNC:47243	6	67546651	67546754	1							U6	yes			107	0.00408	2	2																					0.00408
ENSG00000223044	ENSG00000223044.1	ENST00000411112	ENST00000411112.1	RNU6-130P	snRNA	RNU6-130P	HGNC:47093	6	82210338	82210440	-1		yes					U6	yes			107	0	0	0
ENSG00000222652	ENSG00000222652.1	ENST00000410720	ENST00000410720.1	RNU6-248P	snRNA	RNU6-248P	HGNC:47211	6	76092834	76092940	1		yes					U6	yes			107	0	0	0
ENSG00000202069	ENSG00000202069.1	ENST00000365199	ENST00000365199.1	RNU4-66P	snRNA	RNU4-66P	HGNC:47002	6	71652474	71652611	-1		yes					U4	yes			141	1.30233	16	11														0.03707	0.12747		1.30233		0.04914	0.03638	0.09648	0.00843	0.00851	0.91767
ENSG00000238386	ENSG00000238386.1	ENST00000458875	ENST00000458875.1	RNU7-48P	snRNA	RNU7-48P	HGNC:34144	6	70513294	70513356	1		yes					U7				63	0	0	0
ENSG00000252125	ENSG00000252125.1	ENST00000516316	ENST00000516316.1	RNU6-1299P	snRNA	RNU6-1299P	HGNC:48262	6	107133071	107133170	1		yes					U6	yes			107	0.00256	1	1													0.00256
ENSG00000212147	ENSG00000212147.1	ENST00000390845	ENST00000390845.1	RNU6-1106P	snRNA	RNU6-1106P	HGNC:48069	6	105045562	105045668	-1		yes					U6	yes			107	0	0	0
ENSG00000273744	ENSG00000273744.1	ENST00000620349	ENST00000620349.1	U4	snRNA			6	106271634	106271720	1	yes	yes					U4	yes	yes	yes	141	0	0	0
ENSG00000252444	ENSG00000252444.1	ENST00000516635	ENST00000516635.1	RNU6-344P	snRNA	RNU6-344P	HGNC:47307	6	106304176	106304286	1							U6	yes			107	0	0	0
ENSG00000200378	ENSG00000200378.1	ENST00000363508	ENST00000363508.1	RNU5B-4P	snRNA	RNU5B-4P	HGNC:34184	5	139447907	139448017	1		yes				yes	U5	yes			116	3.89286	63	54	yes	0.23129	0.74804	0.92683	2.35767	0.50988	0.24572	0.35843	0.46936	1.3852	1.5551	0.63783	3.89286
ENSG00000200522	ENSG00000200522.1	ENST00000363652	ENST00000363652.1	RNU6-957P	snRNA	RNU6-957P	HGNC:47920	6	110722250	110722348	-1		yes					U6	yes			107	0.00087	1	1								0.00087
ENSG00000201386	ENSG00000201386.1	ENST00000364516	ENST00000364516.1	RNU6-1163P	snRNA	RNU6-1163P	HGNC:48126	6	112971493	112971599	1		yes					U6	yes			107	0.02842	5	5								0.02842	0.0188	0.00245		0.00441
ENSG00000251842	ENSG00000251842.1	ENST00000516033	ENST00000516033.1	RNU6-732P	snRNA	RNU6-732P	HGNC:47695	5	149057554	149057656	-1		yes					U6	yes			107	0.02316	3	3															0.01821					0.00303	0.00612
ENSG00000206857	ENSG00000206857.1	ENST00000384130	ENST00000384130.1	RNU6-214P	snRNA	RNU6-214P	HGNC:47177	6	120526294	120526400	-1		yes					U6	yes			107	0	0	0
ENSG00000252498	ENSG00000252498.1	ENST00000516689	ENST00000516689.1	RNU6-1016P	snRNA	RNU6-1016P	HGNC:47979	6	75644084	75644177	1		yes					U6	yes			107	0	0	0
ENSG00000252239	ENSG00000252239.2	ENST00000516430	ENST00000516430.2	U6	snRNA			HSCHR1_2_CTG3	222593	222699	-1							U6
ENSG00000252944	ENSG00000252944.1	ENST00000517135	ENST00000517135.1	RNU6-897P	snRNA	RNU6-897P	HGNC:47860	6	104766822	104766926	1	yes	yes					U6	yes	yes	yes	107	0	0	0
ENSG00000207044	ENSG00000207044.1	ENST00000384317	ENST00000384317.1	RNU6-1226P	snRNA	RNU6-1226P	HGNC:48189	6	112196440	112196546	-1	yes	yes					U6	yes	yes	yes	107	0.07284	1	1														0.01854	0.07284		0.02245	0.02137	0.03276	0.02425	0.01223		0.01475	0.01535
ENSG00000207461	ENSG00000207461.1	ENST00000384730	ENST00000384730.1	RNU6-253P	snRNA	RNU6-253P	HGNC:47216	6	117457734	117457838	-1		yes					U6	yes			107	0.02245	2	2																0.01779	0.02245					0.01311	0.00134	0.02047
ENSG00000201613	ENSG00000201613.1	ENST00000364743	ENST00000364743.1	RNU6-200P	snRNA	RNU6-200P	HGNC:47163	6	126590287	126590393	-1		yes					U6	yes			107	0	0	0
ENSG00000201379	ENSG00000201379.1	ENST00000364509	ENST00000364509.1	RNU4-76P	snRNA	RNU4-76P	HGNC:47012	6	121542486	121542626	-1		yes					U4	yes			141	0.02245	12	9																	0.02245			0.00606	0.01569	0.0031	0.00239	0.02047
ENSG00000251882	ENSG00000251882.1	ENST00000516073	ENST00000516073.1	RNU6-475P	snRNA	RNU6-475P	HGNC:47438	6	114866873	114866976	-1		yes					U6	yes			107	0	0	0
ENSG00000199932	ENSG00000199932.1	ENST00000363062	ENST00000363062.1	RNU1-18P	snRNA	RNU1-18P	HGNC:41944	6	122211648	122211811	1	yes	yes				yes	U1	yes	yes	yes	164	2.39225	107	65	yes	0.08896	0.21373	0.40781	0.33681	0.20031	0.27848	2.39225	1.29233	1.6552	1.67656	1.44341	1.88309
ENSG00000207345	ENSG00000207345.1	ENST00000384615	ENST00000384615.1	RNU6-1222P	snRNA	RNU6-1222P	HGNC:48185	6	148278672	148278778	1		yes					U6	yes			107	0	0	0
ENSG00000200732	ENSG00000200732.1	ENST00000363862	ENST00000363862.1	RNU6-194P	snRNA	RNU6-194P	HGNC:47157	6	119327281	119327385	1		yes					U6	yes			107	0.00306	1	1																					0.00306
ENSG00000238789	ENSG00000238789.1	ENST00000458982	ENST00000458982.1	RNU7-152P	snRNA	RNU7-152P	HGNC:45686	6	155654963	155655026	-1							U7				63	0.00245	1	2																					0.00245
ENSG00000199246	ENSG00000199246.1	ENST00000362376	ENST00000362376.1	RNU6-896P	snRNA	RNU6-896P	HGNC:47859	6	153681447	153681553	1		yes					U6	yes			107	0	0	0
ENSG00000222659	ENSG00000222659.1	ENST00000410727	ENST00000410727.1	RNU2-8P	snRNA	RNU2-8P	HGNC:48501	6	121580332	121580521	-1		yes					U2	yes			191	0.2628	25	13														0.11122	0.03642	0.05338	0.11227	0.21373		0.02042	0.11482	0.06031	0.2628	0.13845
ENSG00000201628	ENSG00000201628.1	ENST00000364758	ENST00000364758.1	RNU4-7P	snRNA	RNU4-7P	HGNC:10194	6	150326623	150326763	-1		yes				yes	U4	yes			141	5.10021	78	55	yes													3.02147	0.20031	1.47671	0.92062	1.09001	0.16381	1.52532	5.10021	1.99622	1.40424	4.33192
ENSG00000238616	ENSG00000238616.1	ENST00000459080	ENST00000459080.1	RNU6-300P	snRNA	RNU6-300P	HGNC:47263	6	151201341	151201444	1		yes					U6	yes			107	0	0	0
ENSG00000201119	ENSG00000201119.1	ENST00000364249	ENST00000364249.1	RNU1-33P	snRNA	RNU1-33P	HGNC:48375	6	145463238	145463399	-1		yes					U1	yes			164	0.05494	18	11																		0.04275	0.01638	0.05494	0.01835		0.03916	0.02655
ENSG00000252503	ENSG00000252503.1	ENST00000516694	ENST00000516694.1	RNU6-531P	snRNA	RNU6-531P	HGNC:47494	4	139055475	139055578	1	yes	yes					U6	yes	yes	yes	107	0.00134	1	1											0.00134
ENSG00000252362	ENSG00000252362.1	ENST00000516553	ENST00000516553.1	RNU6-506P	snRNA	RNU6-506P	HGNC:47469	4	139231026	139231119	-1	yes	yes					U6	yes	yes	yes	107	0.00437	1	1									0.00437
ENSG00000206722	ENSG00000206722.1	ENST00000383995	ENST00000383995.1	RNU6-1074P	snRNA	RNU6-1074P	HGNC:48037	4	139256657	139256760	-1		yes					U6	yes			107	0	0	0
ENSG00000283293	ENSG00000283293.1	ENST00000636484	ENST00000636484.1	RN7SK	snRNA	RN7SK	HGNC:10037	6	52995621	52995948	1	yes	yes				yes	other
ENSG00000200520	ENSG00000200520.1	ENST00000363650	ENST00000363650.1	RNU6-1214P	snRNA	RNU6-1214P	HGNC:48177	4	139318378	139318486	1		yes					U6	yes			107	0	0	0
ENSG00000206796	ENSG00000206796.1	ENST00000384069	ENST00000384069.1	RNU6-811P	snRNA	RNU6-811P	HGNC:47774	10	37135237	37135343	1		yes					U6	yes			107	0	0	0
ENSG00000253026	ENSG00000253026.1	ENST00000517217	ENST00000517217.1	RNU6-464P	snRNA	RNU6-464P	HGNC:47427	6	53153795	53153898	-1	yes	yes					U6	yes	yes	yes	107	0	0	0
ENSG00000278190	ENSG00000278190.1	ENST00000614042	ENST00000614042.1	U6	snRNA			HSCHR19KIR_FH13_A_HAP_CTG3_1	369	475	1							U6
ENSG00000212568	ENSG00000212568.1	ENST00000391266	ENST00000391266.1	RNU6-1254P	snRNA	RNU6-1254P	HGNC:48217	7	66891188	66891291	1		yes					U6	yes			107	0.00656	1	1																						0.00656
ENSG00000277580	ENSG00000277580.1	ENST00000615132	ENST00000615132.1	RNU6-747P	snRNA	RNU6-747P	HGNC:47710	HSCHR1_3_CTG32_1	93264	93367	-1							U6
ENSG00000200437	ENSG00000200437.1	ENST00000363567	ENST00000363567.1	RNU6-799P	snRNA	RNU6-799P	HGNC:47762	17	15311345	15311451	1		yes					U6	yes			107	0	0	0
ENSG00000252294	ENSG00000252294.1	ENST00000516485	ENST00000516485.1	RNU6-589P	snRNA	RNU6-589P	HGNC:47552	X	102678707	102678813	-1		yes					U6	yes			107	0.01962	5	5																			0.01638	0.01962
ENSG00000271932	ENSG00000271932.1	ENST00000605989	ENST00000605989.1	RNU6-85P	snRNA	RNU6-85P	HGNC:47048	7	140884072	140884178	1		yes					U6	yes			107	0	0	0
ENSG00000202250	ENSG00000202250.2	ENST00000365380	ENST00000365380.2	RNU6-771P	snRNA	RNU6-771P	HGNC:47734	HSCHR1_5_CTG3	244981	245087	-1							U6
ENSG00000202336	ENSG00000202336.1	ENST00000365466	ENST00000365466.1	RNU6-359P	snRNA	RNU6-359P	HGNC:47322	16	68017710	68017817	-1		yes					U6	yes			107	0	0	0
ENSG00000221468	ENSG00000221468.1	ENST00000408541	ENST00000408541.1	RNU6ATAC11P	snRNA	RNU6ATAC11P	HGNC:46910	10	43341786	43341910	1		yes					U6ATAC	yes			126	0.00221	1	1												0.00221
ENSG00000207455	ENSG00000207455.1	ENST00000384724	ENST00000384724.1	RNU6-331P	snRNA	RNU6-331P	HGNC:47294	22	29899587	29899693	-1		yes					U6	yes			107	0.00098	1	1																							0.00098
ENSG00000252859	ENSG00000252859.1	ENST00000517050	ENST00000517050.1	RNU6-375P	snRNA	RNU6-375P	HGNC:47338	22	41168217	41168316	1		yes					U6	yes			107	0	0	0
ENSG00000275304	ENSG00000275304.1	ENST00000610366	ENST00000610366.1	U6	snRNA			HSCHR19LRC_COX2_CTG3_1	514213	514319	-1							U6
ENSG00000207453	ENSG00000207453.1	ENST00000384722	ENST00000384722.1	RNU6-535P	snRNA	RNU6-535P	HGNC:47498	10	7486703	7486809	-1	yes	yes					U6	yes	yes	yes	107	0	0	0
ENSG00000202380	ENSG00000202380.1	ENST00000365510	ENST00000365510.1	RNU1-55P	snRNA	RNU1-55P	HGNC:48397	20	5890055	5890212	1		yes					U1	yes			164	0.11338	25	15		0.03558	0.08549	0.07415	0.11227	0.01821	0.09829	0.07936	0.03508	0.06851	0.11338	0.0328	0.10444
ENSG00000201780	ENSG00000201780.1	ENST00000364910	ENST00000364910.1	RNU6-275P	snRNA	RNU6-275P	HGNC:47238	12	8484746	8484852	1		yes					U6	yes			107	0.00612	1	1										0.00612
ENSG00000251747	ENSG00000251747.1	ENST00000515938	ENST00000515938.1	RNU7-60P	snRNA	RNU7-60P	HGNC:34156	12	11546479	11546540	1							U7				63	0.01821	1	2						0.01821				0.00408		0.01323
ENSG00000212358	ENSG00000212358.1	ENST00000391056	ENST00000391056.1	RNU6-837P	snRNA	RNU6-837P	HGNC:47800	12	17071398	17071505	-1							U6	yes			107	0	0	0
ENSG00000199551	ENSG00000199551.1	ENST00000362681	ENST00000362681.1	RNU6-545P	snRNA	RNU6-545P	HGNC:47508	12	12226674	12226777	1		yes					U6	yes			107	0.01638	1	1							0.01638	0.01213
ENSG00000200105	ENSG00000200105.1	ENST00000363235	ENST00000363235.1	RNU6-251P	snRNA	RNU6-251P	HGNC:47214	12	15671707	15671810	-1		yes					U6	yes			107	0	0	0
ENSG00000207010	ENSG00000207010.1	ENST00000384283	ENST00000384283.1	RNU6-318P	snRNA	RNU6-318P	HGNC:47281	12	12289227	12289329	-1		yes					U6	yes			107	0.00662	2	2										0.00459
ENSG00000207026	ENSG00000207026.1	ENST00000384299	ENST00000384299.1	RNU6-472P	snRNA	RNU6-472P	HGNC:47435	12	33923374	33923480	-1		yes					U6	yes			107	0	0	0
ENSG00000212496	ENSG00000212496.1	ENST00000391194	ENST00000391194.1	RNU6-1093P	snRNA	RNU6-1093P	HGNC:48056	12	50256238	50256344	-1		yes					U6	yes			107	0.00308	2	2																				0.00308				0.0009
ENSG00000238669	ENSG00000238669.1	ENST00000459117	ENST00000459117.1	RNU6-333P	snRNA	RNU6-333P	HGNC:47296	12	53138545	53138651	-1							U6	yes			107	0.00164	1	1											0.00164
ENSG00000212475	ENSG00000212475.1	ENST00000391173	ENST00000391173.1	RNU6-400P	snRNA	RNU6-400P	HGNC:47363	12	33576095	33576200	1		yes					U6	yes			107	0.00132	1	1												0.00132
ENSG00000251931	ENSG00000251931.1	ENST00000516122	ENST00000516122.1	RNU6-871P	snRNA	RNU6-871P	HGNC:47834	12	59450673	59450772	-1		yes					U6	yes			107	0	0	0
ENSG00000212599	ENSG00000212599.1	ENST00000391297	ENST00000391297.1	RNU6-279P	snRNA	RNU6-279P	HGNC:47242	12	59369051	59369151	-1							U6	yes			107	0.00606	2	2																				0.00606
ENSG00000202471	ENSG00000202471.1	ENST00000365601	ENST00000365601.1	RNU4-20P	snRNA	RNU4-20P	HGNC:46956	12	59586793	59586943	-1		yes					U4	yes			141	0.11844	7	5																				0.01373	0.11844	0.01748	0.01639	0.03535
ENSG00000200814	ENSG00000200814.1	ENST00000363944	ENST00000363944.1	RNU6-595P	snRNA	RNU6-595P	HGNC:47558	12	62334091	62334197	-1		yes					U6	yes			107	0.01213	3	3																				0.01213	0.00136
ENSG00000200296	ENSG00000200296.1	ENST00000363426	ENST00000363426.1	RNU1-83P	snRNA	RNU1-83P	HGNC:48425	12	62850738	62850901	-1		yes					U1	yes			164	1.1625	79	48														1.14927	0.10926	0.17792	0.78589	0.55569	0.09829	0.35181	1.1625	0.38915	0.52199	0.90147
ENSG00000207136	ENSG00000207136.1	ENST00000384407	ENST00000384407.1	RNU6-769P	snRNA	RNU6-769P	HGNC:47732	12	50633273	50633376	1	yes	yes					U6	yes	yes	yes	107	0.02137	3	3			0.02137								0.01475	0.00667	0.00219										0.00516
ENSG00000200183	ENSG00000200183.1	ENST00000363313	ENST00000363313.1	RNU6-238P	snRNA	RNU6-238P	HGNC:47201	12	50656973	50657078	1		yes					U6	yes			107	0.00441	2	2												0.00441
ENSG00000252770	ENSG00000252770.1	ENST00000516961	ENST00000516961.1	RNU7-4P	snRNA	RNU7-4P	HGNC:34100	12	68911921	68911982	1							U7				63	0.08191	6	10				0.01854		0.03642	0.08191	0.07135	0.00437	0.01223		0.02983
ENSG00000212535	ENSG00000212535.1	ENST00000391233	ENST00000391233.1	RNU6-808P	snRNA	RNU6-808P	HGNC:47771	12	95290692	95290799	1		yes					U6	yes			107	0	0	0
ENSG00000207414	ENSG00000207414.1	ENST00000384683	ENST00000384683.1	RNU6-768P	snRNA	RNU6-768P	HGNC:47731	12	101199271	101199377	-1		yes					U6	yes			107	0.00306	1	1																					0.00306
ENSG00000201435	ENSG00000201435.1	ENST00000364565	ENST00000364565.1	RNU4-24P	snRNA	RNU4-24P	HGNC:46960	12	96303375	96303513	-1		yes					U4	yes			141	0.01779	4	3																0.01779				0.00121	0.00306	0.01311		0.00765
ENSG00000252863	ENSG00000252863.1	ENST00000517054	ENST00000517054.1	RNU6-1183P	snRNA	RNU6-1183P	HGNC:48146	12	101871742	101871801	-1		yes					U6	yes			107	0.00175	1	1																					0.00175
ENSG00000202249	ENSG00000202249.1	ENST00000365379	ENST00000365379.1	RNU5E-5P	snRNA	RNU5E-5P	HGNC:42520	12	101466705	101466820	1							U5	yes			116	2.32962	52	45		0.83621	2.32962	1.29756	1.90859	1.12902	0.95011	0.90953	0.79516	1.06464	2.30421	1.10081	1.63959
ENSG00000201296	ENSG00000201296.1	ENST00000364426	ENST00000364426.1	RNU4-41P	snRNA	RNU4-41P	HGNC:46977	12	98417896	98418038	-1		yes					U4	yes			141	0.08982	20	14														0.05561		0.03558	0.08982	0.08549	0.01638	0.01864	0.03874	0.0271	0.07622	0.08085
ENSG00000222544	ENSG00000222544.1	ENST00000410612	ENST00000410612.1	RNU6-735P	snRNA	RNU6-735P	HGNC:47698	12	95438737	95438843	-1	yes						U6	yes	yes	yes	107	0.00882	3	3																				0.00303	0.00306
ENSG00000222255	ENSG00000222255.1	ENST00000410323	ENST00000410323.1	RNU6-101P	snRNA	RNU6-101P	HGNC:47064	12	101765406	101765509	-1		yes					U6	yes			107	0	0	0
ENSG00000222932	ENSG00000222932.1	ENST00000411000	ENST00000411000.1	RNU6-172P	snRNA	RNU6-172P	HGNC:47135	12	101796410	101796502	-1		yes					U6	yes			107	0.00656	3	3																				0.0039		0.00656
ENSG00000206899	ENSG00000206899.1	ENST00000384172	ENST00000384172.1	RNU6-36P	snRNA	RNU6-36P	HGNC:34280	12	97721716	97721822	1						yes	U6	yes			107	0.8791	96	90	yes	0.10675	0.12824	0.05561	0.02245	0.07284	0.06553	0.75938	0.5874	0.8791	0.50869	0.77568	0.71911
ENSG00000222890	ENSG00000222890.1	ENST00000410958	ENST00000410958.1	RNU6-1068P	snRNA	RNU6-1068P	HGNC:48031	12	101411357	101411459	1		yes					U6	yes			107	0.00111	1	1										0.00111
ENSG00000199506	ENSG00000199506.1	ENST00000362636	ENST00000362636.1	RNU6-247P	snRNA	RNU6-247P	HGNC:47210	12	95792529	95792635	-1		yes					U6	yes			107	0.01821	3	3															0.01821						0.00183
ENSG00000200665	ENSG00000200665.1	ENST00000363795	ENST00000363795.1	RNU6-1188P	snRNA	RNU6-1188P	HGNC:48151	12	116082570	116082676	1		yes					U6	yes			107	0.00441	1	1												0.00441
ENSG00000212520	ENSG00000212520.1	ENST00000391218	ENST00000391218.1	RNU6-1250P	snRNA	RNU6-1250P	HGNC:48213	10	67808502	67808608	1		yes					U6	yes			107	0	0	0
ENSG00000272215	ENSG00000272215.1	ENST00000607576	ENST00000607576.1	U7	snRNA			12	111564821	111564883	-1		yes					U7				63	0	0	0
ENSG00000252113	ENSG00000252113.2	ENST00000516304	ENST00000516304.2	RNU6-523P	snRNA	RNU6-523P	HGNC:47486	10	67858818	67858871	-1		yes					U6	yes			107	0	0	0
ENSG00000239190	ENSG00000239190.1	ENST00000459076	ENST00000459076.1	RNU6-717P	snRNA	RNU6-717P	HGNC:47680	12	133238335	133238438	-1		yes					U6	yes			107	0.00102	1	1												0.00102
ENSG00000202304	ENSG00000202304.1	ENST00000365434	ENST00000365434.1	RNU6-1130P	snRNA	RNU6-1130P	HGNC:48093	X	130310072	130310178	-1		yes					U6	yes			107	0.02151	5	5															0.01821
ENSG00000274574	ENSG00000274574.1	ENST00000614774	ENST00000614774.1	U1	snRNA			HSCHR1_4_CTG31	71963	72126	-1							U1
ENSG00000273990	ENSG00000273990.1	ENST00000621107	ENST00000621107.1	RNVU1-26	snRNA	RNVU1-26	HGNC:54429	HSCHR1_4_CTG31	35155	35316	-1							U1
ENSG00000273757	ENSG00000273757.1	ENST00000619524	ENST00000619524.1	RNVU1-2A	snRNA	RNVU1-2A	HGNC:54430	HSCHR1_4_CTG31	63074	63238	-1							U1
ENSG00000251703	ENSG00000251703.1	ENST00000515894	ENST00000515894.1	RNU6-998P	snRNA	RNU6-998P	HGNC:47961	4	57002692	57002792	1							U6	yes			107	0	0	0
ENSG00000201095	ENSG00000201095.1	ENST00000364225	ENST00000364225.1	RNU6-266P	snRNA	RNU6-266P	HGNC:47229	X	22527835	22527941	1		yes					U6	yes			107	0.00128	1	1													0.00128											0.00096
ENSG00000291977	ENSG00000291977.1	ENST00000709427	ENST00000709427.1	RNVU1-19	snRNA	RNVU1-19	HGNC:48324	HSCHR1_12_CTG3	461312	461478	-1							U1
ENSG00000291979	ENSG00000291979.1	ENST00000709429	ENST00000709429.1	U2	snRNA			HSCHR1_12_CTG3	181613	181757	1							U2
ENSG00000275782	ENSG00000275782.1	ENST00000620701	ENST00000620701.1	U6	snRNA			HSCHR19KIR_LUCE_BDEL_HAP_CTG3_1	1	107	1							U6
ENSG00000262704	ENSG00000262704.1	ENST00000572180	ENST00000572180.1	RNU4-45P	snRNA	RNU4-45P	HGNC:46981	HSCHR21_2_CTG1_1	102719	102859	1							U4
ENSG00000202050	ENSG00000202050.1	ENST00000365180	ENST00000365180.1	RNU6-391P	snRNA	RNU6-391P	HGNC:47354	6	24365651	24365754	1		yes					U6	yes			107	0.00512	1	1													0.00512
ENSG00000252026	ENSG00000252026.1	ENST00000516217	ENST00000516217.1	RNU6-1262P	snRNA	RNU6-1262P	HGNC:48225	16	68284223	68284318	-1	yes	yes					U6	yes	yes	yes	107	0.00236	1	1									0.00101															0.00236
ENSG00000222177	ENSG00000222177.1	ENST00000410245	ENST00000410245.1	RNU4-30P	snRNA	RNU4-30P	HGNC:46966	16	68329387	68329529	-1		yes					U4	yes			141	0.12002	27	19											0.00134						0.02245	0.04275		0.12002	0.04079	0.02608	0.06116	0.05974
ENSG00000252532	ENSG00000252532.1	ENST00000516723	ENST00000516723.1	RNU7-193P	snRNA	RNU7-193P	HGNC:45727	10	43458065	43458129	1		yes					U7				63	0.09829	4	6			0.04275		0.02245		0.09829	0.0758		0.01223	0.03688	0.00662	0.02354
ENSG00000201164	ENSG00000201164.1	ENST00000364294	ENST00000364294.1	RNU4-36P	snRNA	RNU4-36P	HGNC:46972	16	68535515	68535658	1	yes	yes					U4	yes	yes	yes	141	24.3704	34	24		0.03558	0.02137	0.14829	0.08982	0.01821	0.04914	7.47311	9.18729	24.3704	1.56572	8.87982	9.95254
ENSG00000200728	ENSG00000200728.1	ENST00000363858	ENST00000363858.1	RNU6-271P	snRNA	RNU6-271P	HGNC:47234	10	96112747	96112851	1		yes					U6	yes			107	0.03906	15	14						0.03642		0.01656	0.00998	0.02056	0.00539	0.03906	0.02792
ENSG00000207318	ENSG00000207318.1	ENST00000384588	ENST00000384588.1	RNU6-1184P	snRNA	RNU6-1184P	HGNC:48147	7	147831770	147831877	1		yes					U6	yes			107	0.00154	1	1													0.00154
ENSG00000251798	ENSG00000251798.1	ENST00000515989	ENST00000515989.1	RNU6-863P	snRNA	RNU6-863P	HGNC:47826	7	76087444	76087547	1	yes	yes					U6	yes	yes	yes	107	0	0	0
ENSG00000206702	ENSG00000206702.1	ENST00000383975	ENST00000383975.1	RNU1-11P	snRNA	RNU1-11P	HGNC:10137	6	13214056	13214219	1		yes				yes	U1	yes			164	6.93675	138	84	yes	0.39142	0.4702	0.63024	0.69607	0.7284	0.63887	6.93675	1.3112	2.56376	0.68847	1.81712	2.05949
ENSG00000199805	ENSG00000199805.1	ENST00000362935	ENST00000362935.1	RNU1-134P	snRNA	RNU1-134P	HGNC:48476	20	63908955	63909119	1		yes					U1	yes			164	0.51644	62	38		0.08896	0.25647	0.48195	0.51644	0.1821	0.09829	0.23517	0.11144	0.43735	0.18442	0.18355	0.43928
ENSG00000252721	ENSG00000252721.1	ENST00000516912	ENST00000516912.1	RNU6-798P	snRNA	RNU6-798P	HGNC:47761	9	97192923	97193025	-1		yes					U6	yes			107	0	0	0
ENSG00000212247	ENSG00000212247.1	ENST00000390945	ENST00000390945.1	RNU6-278P	snRNA	RNU6-278P	HGNC:47241	20	13973316	13973424	-1		yes					U6	yes			107	0	0	0
ENSG00000201198	ENSG00000201198.1	ENST00000364328	ENST00000364328.1	RNU6-879P	snRNA	RNU6-879P	HGNC:47842	12	57415296	57415403	1		yes					U6	yes			107	0	0	0
ENSG00000199570	ENSG00000199570.1	ENST00000362700	ENST00000362700.1	RNU6-228P	snRNA	RNU6-228P	HGNC:47191	20	14352320	14352425	1		yes					U6	yes			107	0.01854	2	2				0.01854		0.01821				0.01223		0.01323
ENSG00000199803	ENSG00000199803.1	ENST00000362933	ENST00000362933.1	RNU6-1159P	snRNA	RNU6-1159P	HGNC:48122	20	15021553	15021659	-1		yes					U6	yes			107	0.01386	3	3																				0.01386	0.00714	0.00437	0.00983	0.00102
ENSG00000201180	ENSG00000201180.1	ENST00000364310	ENST00000364310.1	RNU6-115P	snRNA	RNU6-115P	HGNC:47078	20	15022852	15022958	1		yes					U6	yes			107	0.02266	6	6					0.02245								0.02266
ENSG00000222790	ENSG00000222790.1	ENST00000410858	ENST00000410858.1	RNU4-14P	snRNA	RNU4-14P	HGNC:46950	5	140397323	140397444	-1		yes					U4	yes			141	0.04927	14	10															0.01821			0.04275		0.0014	0.00999		0.04927	0.01251
ENSG00000200554	ENSG00000200554.1	ENST00000363684	ENST00000363684.1	RNU6-1020P	snRNA	RNU6-1020P	HGNC:47983	9	125303920	125304026	-1		yes					U6	yes			107	0.02137	1	1			0.02137								0.01475									0.00303		0.00328	0.00164
ENSG00000212597	ENSG00000212597.1	ENST00000391295	ENST00000391295.1	RNU6-876P	snRNA	RNU6-876P	HGNC:47839	11	128993237	128993340	-1		yes					U6	yes			107	0	0	0
ENSG00000292128	ENSG00000292128.1	ENST00000709798	ENST00000709798.1	RNU6-1049P	snRNA	RNU6-1049P	HGNC:48012	HSCHR2_12_CTG7_2	285778	285884	-1							U6
ENSG00000251883	ENSG00000251883.1	ENST00000516074	ENST00000516074.1	RNU6ATAC17P	snRNA	RNU6ATAC17P	HGNC:46916	20	25611153	25611223	1		yes					U6ATAC	yes			126	0.00171	1	1													0.00171
ENSG00000238558	ENSG00000238558.1	ENST00000459430	ENST00000459430.1	RNU7-21P	snRNA	RNU7-21P	HGNC:34117	9	132963732	132963793	1		yes					U7				63	0.00306	1	2								0.00135		0.00306
ENSG00000238444	ENSG00000238444.1	ENST00000458841	ENST00000458841.1	RNU6-893P	snRNA	RNU6-893P	HGNC:47856	11	112032499	112032598	-1		yes					U6	yes			107	0.01821	1	1															0.01821					0.00093
ENSG00000212469	ENSG00000212469.1	ENST00000391167	ENST00000391167.1	RNU6-1158P	snRNA	RNU6-1158P	HGNC:48121	17	56871170	56871276	1		yes					U6	yes			107	0.00173	1	1								0.00173				0.00132
ENSG00000201641	ENSG00000201641.1	ENST00000364771	ENST00000364771.1	RNU6-1187P	snRNA	RNU6-1187P	HGNC:48150	4	77150328	77150437	-1		yes					U6	yes			107	0.23648	2	2														0.01854		0.01779		0.02137		0.23648	0.12235	0.05901	0.16227	0.00768
ENSG00000222592	ENSG00000222592.1	ENST00000410660	ENST00000410660.1	RNU6-887P	snRNA	RNU6-887P	HGNC:47850	4	39399149	39399248	1		yes					U6	yes			107	0.00175	1	1								0.00101	0.00109	0.00175
ENSG00000221375	ENSG00000221375.1	ENST00000408448	ENST00000408448.1	RNU6ATAC23P	snRNA	RNU6ATAC23P	HGNC:46922	X	139885481	139885603	1		yes					U6ATAC	yes			126	0.01821	1	1															0.01821
ENSG00000292151	ENSG00000292151.1	ENST00000709859	ENST00000709859.1	RNU6-674P	snRNA	RNU6-674P	HGNC:47637	HSCHR2_6_CTG1	131112	131218	1							U6
ENSG00000284897	ENSG00000284897.1	ENST00000645581	ENST00000645581.1	RNU6-360P	snRNA	RNU6-360P	HGNC:47323	HSCHR2_8_CTG7_2	11791	11894	-1							U6
ENSG00000206765	ENSG00000206765.1	ENST00000384038	ENST00000384038.1	RNU6-203P	snRNA	RNU6-203P	HGNC:47166	X	133531723	133531826	-1		yes					U6	yes			107	0	0	0
ENSG00000222561	ENSG00000222561.1	ENST00000410629	ENST00000410629.1	RNU6-1025P	snRNA	RNU6-1025P	HGNC:47988	11	948421	948524	1		yes					U6	yes			107	0	0	0
ENSG00000273938	ENSG00000273938.1	ENST00000610299	ENST00000610299.1	U6	snRNA			HSCHR19_4_CTG3_1	851508	851614	-1							U6
ENSG00000251988	ENSG00000251988.1	ENST00000516179	ENST00000516179.1	RNU4ATAC18P	snRNA	RNU4ATAC18P	HGNC:46904	6	159720415	159720540	-1		yes					U4ATAC	yes			127	0.06598	14	11																	0.02245	0.04275	0.01638	0.02507	0.01009	0.00899	0.06598	0.03379
ENSG00000252351	ENSG00000252351.1	ENST00000516542	ENST00000516542.1	RNU6ATAC12P	snRNA	RNU6ATAC12P	HGNC:46911	11	131385249	131385363	1		yes					U6ATAC	yes			126	0.00238	2	2								0.00238		0.00087
ENSG00000206749	ENSG00000206749.1	ENST00000384022	ENST00000384022.1	RNU6-1083P	snRNA	RNU6-1083P	HGNC:48046	12	57806154	57806260	-1		yes					U6	yes			107	0.00308	2	2																				0.00308				0.00219
ENSG00000207492	ENSG00000207492.1	ENST00000384761	ENST00000384761.1	RNU6-713P	snRNA	RNU6-713P	HGNC:47676	12	40554161	40554267	-1		yes					U6	yes			107	0.00306	1	1																					0.00306
ENSG00000238406	ENSG00000238406.1	ENST00000459581	ENST00000459581.1	RNU7-171P	snRNA	RNU7-171P	HGNC:45705	9	128543916	128543977	1							U7				63	0.00073	1	2									0.00073
ENSG00000200345	ENSG00000200345.2	ENST00000363475	ENST00000363475.2	RNU6-485P	snRNA	RNU6-485P	HGNC:47448	12	7118785	7118891	1		yes					U6	yes			107	0	0	0
ENSG00000292101	ENSG00000292101.1	ENST00000709728	ENST00000709728.1	RNU6-182P	snRNA	RNU6-182P	HGNC:47145	HSCHR2_11_CTG7_2	286739	286843	-1							U6
ENSG00000274323	ENSG00000274323.1	ENST00000611790	ENST00000611790.1	U6	snRNA			HSCHR19LRC_COX1_CTG3_1	238690	238792	-1							U6
ENSG00000222405	ENSG00000222405.1	ENST00000410473	ENST00000410473.1	RNU4-65P	snRNA	RNU4-65P	HGNC:47001	12	70443784	70443923	-1		yes					U4	yes			141	0.01854	2	1														0.01854							0.01223			0.00192
ENSG00000252065	ENSG00000252065.1	ENST00000516256	ENST00000516256.1	RNU6-864P	snRNA	RNU6-864P	HGNC:47827	14	28982303	28982410	-1		yes					U6	yes			107	0	0	0
ENSG00000212518	ENSG00000212518.1	ENST00000391216	ENST00000391216.1	RNU11-5P	snRNA	RNU11-5P	HGNC:46945	14	29476784	29476912	1		yes					U11	yes			134	0.00948	2	1											0.00948											0.00656
ENSG00000252686	ENSG00000252686.1	ENST00000516877	ENST00000516877.1	RNU6-1234P	snRNA	RNU6-1234P	HGNC:48197	14	29811916	29812018	1		yes					U6	yes			107	0.00147	1	1
ENSG00000221725	ENSG00000221725.1	ENST00000408798	ENST00000408798.1	RNU6ATAC25P	snRNA	RNU6ATAC25P	HGNC:46924	16	70852698	70852814	1		yes					U6ATAC	yes			126	0.07339	16	13			0.02137					0.07339	0.03699	0.03295	0.03933	0.06711	0.03937
ENSG00000206758	ENSG00000206758.1	ENST00000384031	ENST00000384031.1	RNU6-317P	snRNA	RNU6-317P	HGNC:47280	19	48793152	48793258	-1		yes					U6	yes			107	0	0	0
ENSG00000212216	ENSG00000212216.1	ENST00000390914	ENST00000390914.1	RNU6-816P	snRNA	RNU6-816P	HGNC:47779	22	15701459	15701565	1		yes					U6	yes			107	0.00082	1	1																					0.00082
ENSG00000285461	ENSG00000285461.1	ENST00000646237	ENST00000646237.1	RNU6-1233P	snRNA	RNU6-1233P	HGNC:48196	HSCHR3_8_CTG2_1	70759	70860	-1							U6
ENSG00000238468	ENSG00000238468.1	ENST00000459331	ENST00000459331.1	RNU7-14P	snRNA	RNU7-14P	HGNC:34110	20	53668697	53668758	-1		yes					U7				63	0.01854	1	2														0.01854							0.01223
ENSG00000202089	ENSG00000202089.1	ENST00000365219	ENST00000365219.1	RNU6-1306P	snRNA	RNU6-1306P	HGNC:48269	11	63882587	63882685	-1		yes					U6	yes			107	0.00441	1	1																				0.00243
ENSG00000207200	ENSG00000207200.1	ENST00000384471	ENST00000384471.1	RNU6-45P	snRNA	RNU6-45P	HGNC:34289	11	63970470	63970576	1		yes					U6	yes			107	0.06917	13	12						0.01821	0.01638	0.03844	0.01937	0.06917	0.0164	0.04578	0.00502
ENSG00000251880	ENSG00000251880.1	ENST00000516071	ENST00000516071.1	RNU7-75P	snRNA	RNU7-75P	HGNC:34171	5	37327135	37327196	1		yes					U7				63	0	0	0
ENSG00000207440	ENSG00000207440.1	ENST00000384709	ENST00000384709.1	RNU6-541P	snRNA	RNU6-541P	HGNC:47504	14	31142939	31143048	1		yes					U6	yes			107	0.00136	1	1										0.00136
ENSG00000238750	ENSG00000238750.1	ENST00000459281	ENST00000459281.1	RNU7-27P	snRNA	RNU7-27P	HGNC:34123	7	128344081	128344142	1		yes					U7				63	0	0	0
ENSG00000238590	ENSG00000238590.1	ENST00000459236	ENST00000459236.1	RNU7-54P	snRNA	RNU7-54P	HGNC:34150	7	128443449	128443510	-1		yes					U7				63	0.00979	1	2																					0.00979
ENSG00000199279	ENSG00000199279.1	ENST00000362409	ENST00000362409.1	RNU6-661P	snRNA	RNU6-661P	HGNC:47624	5	62443176	62443282	1		yes					U6	yes			107	0.00359	2	2												0.00331	0.00359
ENSG00000238431	ENSG00000238431.1	ENST00000459600	ENST00000459600.1	RNU7-157P	snRNA	RNU7-157P	HGNC:45691	7	57227001	57227066	1							U7				63	0.0104	2	3									0.00262	0.0104
ENSG00000221439	ENSG00000221439.1	ENST00000408512	ENST00000408512.1	RNU4ATAC16P	snRNA	RNU4ATAC16P	HGNC:46902	12	781133	781258	1		yes					U4ATAC	yes			127	0.10202	17	13				0.03707	0.04491	0.01821		0.10202	0.07269	0.0728	0.0595	0.03308	0.03838
ENSG00000207012	ENSG00000207012.2	ENST00000384285	ENST00000384285.2	RNU6-72P	snRNA	RNU6-72P	HGNC:42562	11	72047873	72047951	-1		yes					U6	yes			107	0.00606	1	1								0.00087												0.00606
ENSG00000275068	ENSG00000275068.1	ENST00000618523	ENST00000618523.1	U6	snRNA			9	64082429	64082534	1							U6	yes			107	0	0	0
ENSG00000275299	ENSG00000275299.1	ENST00000617976	ENST00000617976.1	U6	snRNA			HSCHR19_4_CTG3_1	238919	239021	-1							U6
ENSG00000199920	ENSG00000199920.1	ENST00000363050	ENST00000363050.1	RNU4-44P	snRNA	RNU4-44P	HGNC:46980	X	134760208	134760348	-1							U4	yes			141	0.09215	19	13														0.03707		0.01779	0.08982	0.04275		0.00452	0.04205	0.03372	0.0295	0.09215
ENSG00000200295	ENSG00000200295.1	ENST00000363425	ENST00000363425.1	RNU6-527P	snRNA	RNU6-527P	HGNC:47490	6	106607716	106607819	1	yes	yes					U6	yes	yes	yes	107	0.00219	1	1									0.00219
ENSG00000202285	ENSG00000202285.1	ENST00000365415	ENST00000365415.1	RNU6-117P	snRNA	RNU6-117P	HGNC:47080	6	106738948	106739054	-1		yes					U6	yes			107	0	0	0
ENSG00000199360	ENSG00000199360.1	ENST00000362490	ENST00000362490.1	RNU6-1115P	snRNA	RNU6-1115P	HGNC:48078	6	110856417	110856522	1		yes					U6	yes			107	0.00768	1	1											0.00738		0.00768											0.00171
ENSG00000200594	ENSG00000200594.1	ENST00000363724	ENST00000363724.1	RNU6-824P	snRNA	RNU6-824P	HGNC:47787	6	154825176	154825279	-1		yes					U6	yes			107	0	0	0
ENSG00000284805	ENSG00000284805.1	ENST00000645166	ENST00000645166.1	RNU6-823P	snRNA	RNU6-823P	HGNC:47786	HSCHR3_9_CTG2_1	11106	11208	-1							U6
ENSG00000252568	ENSG00000252568.1	ENST00000516759	ENST00000516759.1	RNU7-28P	snRNA	RNU7-28P	HGNC:34124	11	9843815	9843876	-1		yes					U7				63	0.00512	1	2																								0.00512
ENSG00000274706	ENSG00000274706.1	ENST00000622163	ENST00000622163.1	RNU6-821P	snRNA	RNU6-821P	HGNC:47784	HSCHR3_9_CTG3	160536	160642	1							U6
ENSG00000278747	ENSG00000278747.1	ENST00000612506	ENST00000612506.1	U6	snRNA			HSCHR3_9_CTG3	38711	38814	-1							U6
ENSG00000221574	ENSG00000221574.1	ENST00000408647	ENST00000408647.1	RNU6ATAC33P	snRNA	RNU6ATAC33P	HGNC:46932	11	10399192	10399317	-1		yes					U6ATAC	yes			126	0.00269	2	2																				0.00269				0.00154
ENSG00000222895	ENSG00000222895.1	ENST00000410963	ENST00000410963.1	RNU6-1133P	snRNA	RNU6-1133P	HGNC:48096	6	31083010	31083109	1		yes					U6	yes			107	0.09268	9	8		0.05338	0.06412	0.09268	0.04491	0.05463	0.01638	0.01284	0.04153	0.06495	0.04586	0.04379	0.0307
ENSG00000292163	ENSG00000292163.1	ENST00000709911	ENST00000709911.1	RNU6-1282P	snRNA	RNU6-1282P	HGNC:48245	HSCHR4_2_CTG8_1	237249	237344	1							U6
ENSG00000277908	ENSG00000277908.1	ENST00000612437	ENST00000612437.1	RNU1-51P	snRNA	RNU1-51P	HGNC:48393	HSCHR4_6_CTG12	43092	43267	-1							U1
ENSG00000274208	ENSG00000274208.1	ENST00000611896	ENST00000611896.1	U1	snRNA			HSCHR4_7_CTG12	358268	358443	-1							U1
ENSG00000251985	ENSG00000251985.1	ENST00000516176	ENST00000516176.1	RNU6-1161P	snRNA	RNU6-1161P	HGNC:48124	22	45624531	45624632	-1		yes					U6	yes			107	0	0	0
ENSG00000262922	ENSG00000262922.1	ENST00000574861	ENST00000574861.1	RNU6-164P	snRNA	RNU6-164P	HGNC:47127	HSCHR5_1_CTG5	69133	69235	-1							U6
ENSG00000276052	ENSG00000276052.1	ENST00000611407	ENST00000611407.1	RNU1-51P	snRNA	RNU1-51P	HGNC:48393	HSCHR4_3_CTG12	43092	43267	-1							U1
ENSG00000202034	ENSG00000202034.1	ENST00000365164	ENST00000365164.1	RNU6-399P	snRNA	RNU6-399P	HGNC:47362	12	62545582	62545679	-1		yes					U6	yes			107	0.01821	1	1															0.01821
ENSG00000252017	ENSG00000252017.1	ENST00000516208	ENST00000516208.1	RNU6-1194P	snRNA	RNU6-1194P	HGNC:48157	3	282689	282792	-1		yes					U6	yes			107	0	0	0
ENSG00000253081	ENSG00000253081.1	ENST00000517272	ENST00000517272.1	RNU4ATAC17P	snRNA	RNU4ATAC17P	HGNC:46903	3	8364529	8364648	-1		yes					U4ATAC	yes			127	0.05463	3	2															0.05463			0.02137	0.01638	0.01213	0.00204	0.00656	0.01475	0.00118
ENSG00000207163	ENSG00000207163.1	ENST00000384434	ENST00000384434.1	RNU6-905P	snRNA	RNU6-905P	HGNC:47868	3	14530982	14531088	-1		yes					U6	yes			107	0.00245	2	2																					0.00245		0.00211
ENSG00000201545	ENSG00000201545.1	ENST00000364675	ENST00000364675.1	RNU4-85P	snRNA	RNU4-85P	HGNC:47021	3	19996803	19996925	1		yes					U4	yes			141	0.04491	8	6				0.01854	0.04491			0.0025		0.01526	0.00738		0.03673
ENSG00000199577	ENSG00000199577.1	ENST00000362707	ENST00000362707.1	RNU6-822P	snRNA	RNU6-822P	HGNC:47785	3	20268965	20269070	-1		yes					U6	yes			107	0	0	0
ENSG00000206807	ENSG00000206807.1	ENST00000384080	ENST00000384080.1	RNU6-815P	snRNA	RNU6-815P	HGNC:47778	3	20507644	20507756	-1		yes					U6	yes			107	0	0	0
ENSG00000212442	ENSG00000212442.1	ENST00000391140	ENST00000391140.1	RNU6-243P	snRNA	RNU6-243P	HGNC:47206	3	35256840	35256946	-1		yes					U6	yes			107	0	0	0
ENSG00000199514	ENSG00000199514.1	ENST00000362644	ENST00000362644.1	RNU6-235P	snRNA	RNU6-235P	HGNC:47198	3	38303773	38303879	-1							U6	yes			107	0.00606	1	1																				0.00606
ENSG00000252449	ENSG00000252449.1	ENST00000516640	ENST00000516640.1	RNU6-139P	snRNA	RNU6-139P	HGNC:47102	3	62814382	62814491	1		yes					U6	yes			107	0.00437	1	1									0.00437			0.00265
ENSG00000239119	ENSG00000239119.1	ENST00000459279	ENST00000459279.1	RNU7-119P	snRNA	RNU7-119P	HGNC:45653	3	73593940	73594002	-1		yes					U7				63	0.01638	1	2																			0.01638	0.01213
ENSG00000252184	ENSG00000252184.1	ENST00000516375	ENST00000516375.1	RNU2-10P	snRNA	RNU2-10P	HGNC:48503	3	62118300	62118510	-1		yes					U2	yes			191	0.04275	5	3																0.01779	0.02245	0.04275		0.00071		0.01311	0.0295	0.01859
ENSG00000212340	ENSG00000212340.1	ENST00000391038	ENST00000391038.1	RNU6-739P	snRNA	RNU6-739P	HGNC:47702	3	64511755	64511857	1							U6	yes			107	0	0	0
ENSG00000206939	ENSG00000206939.1	ENST00000384212	ENST00000384212.1	RNU6-281P	snRNA	RNU6-281P	HGNC:47244	3	70808350	70808452	1		yes					U6	yes			107	0.00134	1	1											0.00134
ENSG00000200703	ENSG00000200703.1	ENST00000363833	ENST00000363833.1	RNU6-873P	snRNA	RNU6-873P	HGNC:47836	3	87742543	87742649	-1		yes					U6	yes			107	0	0	0
ENSG00000222389	ENSG00000222389.1	ENST00000410457	ENST00000410457.1	RNU2-28P	snRNA	RNU2-28P	HGNC:48521	3	81509476	81509664	1		yes					U2	yes			191	1.8808	42	22		0.33804	1.8808	0.53756	1.4146	0.43704	0.22934	0.39704	0.44556	0.61489	1.5593	0.48702	1.20907
ENSG00000251773	ENSG00000251773.1	ENST00000515964	ENST00000515964.1	RNU6-1129P	snRNA	RNU6-1129P	HGNC:48092	3	86235321	86235424	1		yes					U6	yes			107	0	0	0
ENSG00000252889	ENSG00000252889.1	ENST00000517080	ENST00000517080.1	RNU6-1236P	snRNA	RNU6-1236P	HGNC:48199	3	109225129	109225227	1		yes					U6	yes			107	0	0	0
ENSG00000221206	ENSG00000221206.1	ENST00000408279	ENST00000408279.1	RNU6ATAC15P	snRNA	RNU6ATAC15P	HGNC:46914	3	110551845	110551965	-1		yes					U6ATAC	yes			126	0.01821	2	2															0.01821					0.00576	0.00153			0.00256
ENSG00000222490	ENSG00000222490.1	ENST00000410558	ENST00000410558.1	RNU6-712P	snRNA	RNU6-712P	HGNC:47675	3	90184634	90184733	1	yes	yes					U6	yes	yes	yes	107	0	0	0
ENSG00000201065	ENSG00000201065.1	ENST00000364195	ENST00000364195.1	RNU6-461P	snRNA	RNU6-461P	HGNC:47424	3	102755064	102755170	-1		yes					U6	yes			107	0.0009	1	1																								0.0009
ENSG00000207310	ENSG00000207310.1	ENST00000384580	ENST00000384580.1	RNU6-1127P	snRNA	RNU6-1127P	HGNC:48090	3	119341834	119341940	-1		yes					U6	yes			107	0.01779	1	1																0.01779				0.00202	0.00612	0.01311
ENSG00000201922	ENSG00000201922.1	ENST00000365052	ENST00000365052.1	RNU1-43P	snRNA	RNU1-43P	HGNC:48385	3	103159960	103160124	1		yes					U1	yes			164	0.11227	8	5				0.03707	0.11227	0.03642	0.06553	0.05457		0.02817		0.03378	0.07676
ENSG00000212344	ENSG00000212344.1	ENST00000391042	ENST00000391042.1	RNU6-823P	snRNA	RNU6-823P	HGNC:47786	3	128141875	128141977	-1	yes	yes					U6	yes	yes	yes	107	0.00189	1	1
ENSG00000200571	ENSG00000200571.1	ENST00000363701	ENST00000363701.1	RNU6-1284P	snRNA	RNU6-1284P	HGNC:48247	3	136430084	136430183	-1		yes					U6	yes			107	0	0	0
ENSG00000200389	ENSG00000200389.1	ENST00000363519	ENST00000363519.1	RNU6-509P	snRNA	RNU6-509P	HGNC:47472	3	141902924	141903030	-1		yes					U6	yes			107	0.04914	3	3																	0.02245		0.04914	0.03638				0.01535
ENSG00000206604	ENSG00000206604.1	ENST00000383877	ENST00000383877.1	RNU6-425P	snRNA	RNU6-425P	HGNC:47388	3	142145454	142145555	1		yes					U6	yes			107	0.00526	3	3												0.00502	0.00526										0.00516
ENSG00000251804	ENSG00000251804.1	ENST00000515995	ENST00000515995.1	RNU6-1294P	snRNA	RNU6-1294P	HGNC:48257	3	142407657	142407737	-1	yes	yes					U6	yes	yes	yes	107	0.01821	3	3															0.01821									0.00236
ENSG00000202125	ENSG00000202125.1	ENST00000365255	ENST00000365255.1	RNU1-100P	snRNA	RNU1-100P	HGNC:48442	3	142420205	142420369	-1		yes					U1	yes			164	0.06752	21	13														0.05561	0.01821	0.01779	0.02245	0.02137	0.03276	0.06752	0.05322	0.03541	0.01817	0.05885
ENSG00000252581	ENSG00000252581.1	ENST00000516772	ENST00000516772.1	RNU6-1098P	snRNA	RNU6-1098P	HGNC:48061	3	149525631	149525726	1		yes					U6	yes			107	0.02598	5	5												0.00221				0.01779				0.0096	0.02293	0.02598	0.02145	0.02092
ENSG00000238924	ENSG00000238924.2	ENST00000459467	ENST00000459467.2	RNU7-82P	snRNA	RNU7-82P	HGNC:34178	3	163470205	163470266	-1		yes					U7				63	0.01475	3	5																							0.01475
ENSG00000252082	ENSG00000252082.1	ENST00000516273	ENST00000516273.1	RNU6-547P	snRNA	RNU6-547P	HGNC:47510	3	172703124	172703225	1	yes	yes					U6	yes	yes	yes	107	0	0	0
ENSG00000206777	ENSG00000206777.1	ENST00000384050	ENST00000384050.1	RNU6-637P	snRNA	RNU6-637P	HGNC:47600	3	169720187	169720293	-1							U6	yes			107	0.01448	5	5																				0.00243	0.01448	0.00131		0.01126
ENSG00000199986	ENSG00000199986.1	ENST00000363116	ENST00000363116.1	RNU6-486P	snRNA	RNU6-486P	HGNC:47449	3	180581057	180581163	1		yes					U6	yes			107	0.00656	1	1								0.00135	0.00656
ENSG00000201292	ENSG00000201292.1	ENST00000364422	ENST00000364422.1	RNU6-153P	snRNA	RNU6-153P	HGNC:47116	6	166209403	166209506	1							U6	yes			107	0	0	0
ENSG00000207156	ENSG00000207156.1	ENST00000384427	ENST00000384427.1	RNU6-505P	snRNA	RNU6-505P	HGNC:47468	3	146996607	146996713	-1		yes					U6	yes			107	0.02245	1	1														0.01854			0.02245	0.02137			0.01223		0.01475	0.01535
ENSG00000199488	ENSG00000199488.1	ENST00000362618	ENST00000362618.1	RNU1-70P	snRNA	RNU1-70P	HGNC:48412	3	170994870	170995033	-1		yes					U1	yes			164	0.06736	11	7														0.03707	0.01821		0.06736	0.06412		0.01306	0.03019		0.04548	0.06615
ENSG00000201458	ENSG00000201458.1	ENST00000364588	ENST00000364588.1	RNU4-4P	snRNA	RNU4-4P	HGNC:10197	3	172796429	172796558	-1		yes					U4	yes			141	1.79792	55	39														0.01854		0.03558	0.04491	0.06412	0.01638	1.79792	0.53778	0.45445	0.61329	0.86172
ENSG00000199792	ENSG00000199792.1	ENST00000362922	ENST00000362922.1	RNU6-1233P	snRNA	RNU6-1233P	HGNC:48196	3	175397247	175397348	-1		yes					U6	yes			107	0.00072	1	1																					0.00072
ENSG00000201648	ENSG00000201648.1	ENST00000364778	ENST00000364778.1	RNU4-91P	snRNA	RNU4-91P	HGNC:47027	3	175609479	175609613	1		yes					U4	yes			141	0.17358	41	29		0.01779	0.04275		0.06736	0.01821	0.03276	0.17358	0.05762	0.05396	0.09642	0.04541	0.12985
ENSG00000201452	ENSG00000201452.1	ENST00000364582	ENST00000364582.1	RNU6-1317P	snRNA	RNU6-1317P	HGNC:48280	3	175767558	175767661	1		yes					U6	yes			107	0.00492	1	1											0.00492
ENSG00000212489	ENSG00000212489.1	ENST00000391187	ENST00000391187.1	RNU6-1109P	snRNA	RNU6-1109P	HGNC:48072	3	190165417	190165523	-1		yes					U6	yes			107	0	0	0
ENSG00000201642	ENSG00000201642.1	ENST00000364772	ENST00000364772.1	RNU6-865P	snRNA	RNU6-865P	HGNC:47828	3	100952627	100952733	1		yes					U6	yes			107	0	0	0
ENSG00000292173	ENSG00000292173.1	ENST00000709943	ENST00000709943.1	RNU6-502P	snRNA	RNU6-502P	HGNC:47465	HSCHR6_1_CTG1	65531	65638	-1							U6
ENSG00000200818	ENSG00000200818.1	ENST00000363948	ENST00000363948.1	RNU6-1204P	snRNA	RNU6-1204P	HGNC:48167	14	56824986	56825092	1		yes					U6	yes			107	0	0	0
ENSG00000252212	ENSG00000252212.1	ENST00000516403	ENST00000516403.1	RNU2-58P	snRNA	RNU2-58P	HGNC:48551	17	59129276	59129458	-1		yes					U2	yes			191	3.39826	38	20														0.94537	1.76637	2.33071	0.8308	3.39826	3.1452	2.81762	0.75658	2.03956	2.74167	0.75306
ENSG00000199695	ENSG00000199695.1	ENST00000362825	ENST00000362825.1	RNU6-1128P	snRNA	RNU6-1128P	HGNC:48091	22	31222745	31222853	-1		yes					U6	yes			107	0.00241	3	3																				0.00241
ENSG00000277091	ENSG00000277091.1	ENST00000410416	ENST00000410416.2	U6	snRNA			HSCHR5_6_CTG1	89376	89482	-1							U6
ENSG00000252348	ENSG00000252348.1	ENST00000516539	ENST00000516539.1	RNU6-1256P	snRNA	RNU6-1256P	HGNC:48219	3	101615826	101615928	1		yes					U6	yes			107	0	0	0
ENSG00000253087	ENSG00000253087.1	ENST00000517278	ENST00000517278.1	RNU6-1174P	snRNA	RNU6-1174P	HGNC:48137	3	134780527	134780627	-1		yes					U6	yes			107	0	0	0
ENSG00000199394	ENSG00000199394.1	ENST00000362524	ENST00000362524.1	RNU6-600P	snRNA	RNU6-600P	HGNC:47563	12	48892130	48892228	-1		yes					U6	yes			107	0.00303	1	1																				0.00303
ENSG00000252627	ENSG00000252627.1	ENST00000516818	ENST00000516818.1	RNU6-122P	snRNA	RNU6-122P	HGNC:47085	X	123874459	123874565	1		yes					U6	yes			107	0	0	0
ENSG00000200303	ENSG00000200303.1	ENST00000363433	ENST00000363433.1	RNU6-940P	snRNA	RNU6-940P	HGNC:47903	12	48975543	48975646	1		yes					U6	yes			107	0.00093	1	1								0.00093
ENSG00000253054	ENSG00000253054.1	ENST00000517245	ENST00000517245.1	RNU7-77P	snRNA	RNU7-77P	HGNC:34173	10	35135443	35135502	1		yes					U7				63	0.00243	1	2								0.00243
ENSG00000252186	ENSG00000252186.1	ENST00000516377	ENST00000516377.1	RNU6-781P	snRNA	RNU6-781P	HGNC:47744	12	6709452	6709552	1		yes	yes	2.33934			U6	yes	yes	yes	107	0.00307	1	1																								0.00307
ENSG00000200941	ENSG00000200941.1	ENST00000364071	ENST00000364071.1	RNU6-694P	snRNA	RNU6-694P	HGNC:47657	9	4386410	4386556	-1		yes					U6	yes			107	0.00118	1	1																								0.00118
ENSG00000202317	ENSG00000202317.1	ENST00000365447	ENST00000365447.1	RNU1-84P	snRNA	RNU1-84P	HGNC:48426	11	66393449	66393612	1		yes					U1	yes			164	0.20031	11	7		0.14233	0.12824	0.16683	0.15718	0.20031	0.06553	0.0667	0.12797	0.1455	0.10045	0.17299	0.13868
ENSG00000200356	ENSG00000200356.1	ENST00000363486	ENST00000363486.1	RNU6-833P	snRNA	RNU6-833P	HGNC:47796	10	73279062	73279168	1		yes					U6	yes			107	0.00111	1	1										0.00111			0.00085
ENSG00000207459	ENSG00000207459.1	ENST00000384728	ENST00000384728.1	RNU6-1311P	snRNA	RNU6-1311P	HGNC:48274	5	134634839	134634945	-1	yes	yes					U6	yes	yes	yes	107	0.00164	1	1											0.00164									0.00071			0.00087
ENSG00000206685	ENSG00000206685.1	ENST00000383958	ENST00000383958.1	RNU6-1189P	snRNA	RNU6-1189P	HGNC:48152	X	47087506	47087612	1		yes					U6	yes			107	0.00512	1	1									0.00437	0.00111														0.00512
ENSG00000201659	ENSG00000201659.1	ENST00000364789	ENST00000364789.1	RNU12-2P	snRNA	RNU12-2P	HGNC:10109	X	47132671	47132826	1		yes				yes	U12	yes			150	9.0703	98	65	yes	0.51596	2.39374	0.57463	7.814	1.05618	0.34401	0.72547	0.93675	0.60889	4.04344	1.76277	9.0703							0.00606
ENSG00000201298	ENSG00000201298.1	ENST00000364428	ENST00000364428.1	RNU6-1164P	snRNA	RNU6-1164P	HGNC:48127	5	134701172	134701278	-1		yes					U6	yes			107	0.00492	1	1																				0.00243		0.00328	0.00492	0.00384
ENSG00000222266	ENSG00000222266.1	ENST00000410334	ENST00000410334.1	RNU6-757P	snRNA	RNU6-757P	HGNC:47720	5	134715483	134715582	1	yes	yes					U6	yes	yes	yes	107	0.00606	1	1								0.00606
ENSG00000202445	ENSG00000202445.1	ENST00000365575	ENST00000365575.1	RNU6-669P	snRNA	RNU6-669P	HGNC:47632	9	94507738	94507844	1		yes					U6	yes			107	0.00118	1	1													0.00118
ENSG00000207338	ENSG00000207338.1	ENST00000384608	ENST00000384608.1	RNU6-296P	snRNA	RNU6-296P	HGNC:47259	7	123457988	123458094	-1	yes	yes					U6	yes	yes	yes	107	0.00143	1	1																				0.00143		0.00119
ENSG00000277139	ENSG00000277139.1	ENST00000614682	ENST00000614682.1	U6	snRNA			HSCHR5_2_CTG1_1	313553	313657	-1							U6
ENSG00000201104	ENSG00000201104.1	ENST00000364234	ENST00000364234.1	RNU6-11P	snRNA	RNU6-11P	HGNC:34255	7	123790605	123790711	-1						yes	U6	yes			107	0.77644	100	93	yes																			0.66609	0.77644	0.43042	0.36625	0.58785
ENSG00000201623	ENSG00000201623.1	ENST00000364753	ENST00000364753.1	RNU6-923P	snRNA	RNU6-923P	HGNC:47886	5	33888056	33888162	-1		yes					U6	yes			107	0	0	0
ENSG00000200898	ENSG00000200898.1	ENST00000364028	ENST00000364028.1	RNU6-1243P	snRNA	RNU6-1243P	HGNC:48206	11	61937894	61938000	1		yes					U6	yes			107	0	0	0
ENSG00000200789	ENSG00000200789.1	ENST00000363919	ENST00000363919.1	RNU1-65P	snRNA	RNU1-65P	HGNC:48407	10	84003332	84003479	1		yes					U1	yes			164	0.00331	4	2								0.00202	0.00187	0.00204	0.00078	0.00331	0.00077
ENSG00000222426	ENSG00000222426.1	ENST00000410494	ENST00000410494.1	RNU2-50P	snRNA	RNU2-50P	HGNC:48543	9	34282528	34282670	-1		yes					U2	yes			191	0.08549	10	5														0.05561			0.04491	0.08549	0.01638	0.03183	0.0367	0.00262	0.06488	0.04893
ENSG00000238923	ENSG00000238923.1	ENST00000458811	ENST00000458811.1	RNU7-1	snRNA	RNU7-1	HGNC:34033	12	6943816	6943878	1	yes	yes	yes	12.1909	yes	yes	U7			yes	63	114.258	63	100	yes	48.4289	114.258	48.0098	62.9386	44.2504	104.332	77.7358	36.0482	32.4882	79.3259	32.4483	43.2109
ENSG00000206907	ENSG00000206907.1	ENST00000384180	ENST00000384180.1	RNU6-1013P	snRNA	RNU6-1013P	HGNC:47976	9	111839828	111839934	1		yes					U6	yes			107	0.00164	1	1											0.00164
ENSG00000206723	ENSG00000206723.1	ENST00000383996	ENST00000383996.1	RNU6-1056P	snRNA	RNU6-1056P	HGNC:48019	X	48724455	48724561	-1							U6	yes			107	0	0	0
ENSG00000252909	ENSG00000252909.1	ENST00000517100	ENST00000517100.1	RNU6-201P	snRNA	RNU6-201P	HGNC:47164	22	31837238	31837298	1		yes					U6	yes			107	0	0	0
ENSG00000207367	ENSG00000207367.1	ENST00000384637	ENST00000384637.1	RNU6-29P	snRNA	RNU6-29P	HGNC:34273	X	48776965	48777071	-1							U6	yes			107	0.19844	41	38																	0.06736		0.04914	0.19844	0.0431	0.04501	0.02106	0.12723
ENSG00000262656	ENSG00000262656.1	ENST00000572849	ENST00000572849.1	U1	snRNA			HSCHR7_1_CTG6	100584	100748	1							U1
ENSG00000253066	ENSG00000253066.1	ENST00000517257	ENST00000517257.1	RNU6-709P	snRNA	RNU6-709P	HGNC:47672	10	114111414	114111517	1		yes					U6	yes			107	0	0	0
ENSG00000253070	ENSG00000253070.1	ENST00000517261	ENST00000517261.1	RNU6-794P	snRNA	RNU6-794P	HGNC:47757	10	35231331	35231394	-1		yes					U6	yes			107	0	0	0
ENSG00000200097	ENSG00000200097.1	ENST00000363227	ENST00000363227.1	RNU6-1167P	snRNA	RNU6-1167P	HGNC:48130	10	35250959	35251052	-1		yes					U6	yes			107	0.07284	5	5															0.07284		0.02245	0.04275					0.0295	0.02303
ENSG00000222973	ENSG00000222973.1	ENST00000411041	ENST00000411041.1	RNU2-25P	snRNA	RNU2-25P	HGNC:48518	9	2162763	2162953	-1		yes					U2	yes			191	0.72667	50	26														0.16683	0.1821	0.2135	0.42663	0.72667	0.16381	0.12127	0.14189	0.1614	0.7003	0.31471
ENSG00000252540	ENSG00000252540.1	ENST00000516731	ENST00000516731.1	RNU6-919P	snRNA	RNU6-919P	HGNC:47882	20	49794811	49794914	1	yes	yes					U6	yes	yes	yes	107	0	0	0
ENSG00000251859	ENSG00000251859.1	ENST00000516050	ENST00000516050.1	RNU6-1288P	snRNA	RNU6-1288P	HGNC:48251	2	14274622	14274725	-1		yes					U6	yes			107	0	0	0
ENSG00000200763	ENSG00000200763.1	ENST00000363893	ENST00000363893.1	RNU6-961P	snRNA	RNU6-961P	HGNC:47924	2	20175805	20175909	1		yes					U6	yes			107	0.00093	1	1								0.00093
ENSG00000207170	ENSG00000207170.1	ENST00000384441	ENST00000384441.1	RNU6-1215P	snRNA	RNU6-1215P	HGNC:48178	2	18583367	18583468	-1		yes					U6	yes			107	0	0	0
ENSG00000207183	ENSG00000207183.1	ENST00000384454	ENST00000384454.1	RNU6-843P	snRNA	RNU6-843P	HGNC:47806	2	12411398	12411501	-1		yes					U6	yes			107	0.00208	1	1								0.00208
ENSG00000207255	ENSG00000207255.1	ENST00000384525	ENST00000384525.1	RNU6-1117P	snRNA	RNU6-1117P	HGNC:48080	2	35471605	35471708	1		yes					U6	yes			107	0.00164	1	1									0.00164			0.00102
ENSG00000223245	ENSG00000223245.1	ENST00000411313	ENST00000411313.1	RNU4-63P	snRNA	RNU4-63P	HGNC:46999	2	41871271	41871388	1	yes	yes					U4	yes	yes	yes	141	0.02137	1	1			0.02137					0.00243		0.00087	0.01475	0.00441
ENSG00000251889	ENSG00000251889.1	ENST00000516080	ENST00000516080.1	RNU4-49P	snRNA	RNU4-49P	HGNC:46985	2	48340687	48340826	-1		yes					U4	yes			141	1.99771	40	28														0.01854			0.04491			0.05171	1.99771	0.62715	0.37421	0.14862
ENSG00000200807	ENSG00000200807.1	ENST00000363937	ENST00000363937.1	RNU1-32P	snRNA	RNU1-32P	HGNC:48374	2	60384605	60384763	1	yes	yes					U1	yes	yes	yes	164	0.04491	8	5		0.01779		0.03707	0.04491	0.01821		0.0078	0.01311	0.03048	0.00492	0.01323	0.0444
ENSG00000239189	ENSG00000239189.1	ENST00000459134	ENST00000459134.1	RNU6-634P	snRNA	RNU6-634P	HGNC:47597	2	55499950	55500055	1		yes					U6	yes			107	0	0	0
ENSG00000238493	ENSG00000238493.1	ENST00000459541	ENST00000459541.1	RNU6-221P	snRNA	RNU6-221P	HGNC:47184	2	55456106	55456204	-1		yes					U6	yes			107	0	0	0
ENSG00000202227	ENSG00000202227.1	ENST00000365357	ENST00000365357.1	RNU6-282P	snRNA	RNU6-282P	HGNC:47245	2	48501922	48502024	-1		yes					U6	yes			107	0.00606	1	1																				0.00606
ENSG00000252718	ENSG00000252718.1	ENST00000516909	ENST00000516909.1	RNU6-612P	snRNA	RNU6-612P	HGNC:47575	2	60719640	60719741	1		yes					U6	yes			107	0	0	0
ENSG00000206915	ENSG00000206915.1	ENST00000384188	ENST00000384188.1	RNU6-439P	snRNA	RNU6-439P	HGNC:47402	2	49233794	49233899	-1		yes					U6	yes			107	0.02245	2	2																	0.02245		0.01638	0.01819	0.00612		0.00738	0.01535
ENSG00000202423	ENSG00000202423.1	ENST00000365553	ENST00000365553.1	RNU6-827P	snRNA	RNU6-827P	HGNC:47790	2	78882447	78882552	1		yes					U6	yes			107	0	0	0
ENSG00000252897	ENSG00000252897.1	ENST00000517088	ENST00000517088.1	RNU6-685P	snRNA	RNU6-685P	HGNC:47648	2	82268612	82268706	1		yes					U6	yes			107	0	0	0
ENSG00000200048	ENSG00000200048.1	ENST00000363178	ENST00000363178.1	RNU6-812P	snRNA	RNU6-812P	HGNC:47775	2	78882628	78882734	1		yes					U6	yes			107	0.00143	1	1								0.00143
ENSG00000200701	ENSG00000200701.1	ENST00000363831	ENST00000363831.1	RNU6-674P	snRNA	RNU6-674P	HGNC:47637	2	85204926	85205032	1							U6	yes			107	0.00175	1	1										0.00175
ENSG00000199295	ENSG00000199295.1	ENST00000362425	ENST00000362425.1	RNU6-1312P	snRNA	RNU6-1312P	HGNC:48275	2	83657735	83657842	1							U6	yes			107	0.03276	2	2			0.02137				0.03276	0.02425		0.00245	0.01475
ENSG00000238619	ENSG00000238619.1	ENST00000459318	ENST00000459318.1	RNU6-775P	snRNA	RNU6-775P	HGNC:47738	2	55451004	55451099	-1							U6	yes			107	0	0	0
ENSG00000201070	ENSG00000201070.1	ENST00000364200	ENST00000364200.1	RNU4-84P	snRNA	RNU4-84P	HGNC:47020	2	98782410	98782548	1		yes					U4	yes			141	0.20975	38	27		0.01779	0.04275	0.01854	0.13472	0.05463	0.04914	0.05491	0.03008	0.05218	0.04656	0.06649	0.20975
ENSG00000222724	ENSG00000222724.1	ENST00000410792	ENST00000410792.1	RNU2-63P	snRNA	RNU2-63P	HGNC:48556	2	88016354	88016547	-1	yes	yes	yes	9.40758			U2	yes	yes	yes	191	7.10946	72	38			0.02137				0.01638	0.01213			0.01475		0.00077	6.96976	2.93182	4.12767	0.44908	6.1767	7.10946	5.26565	4.61148	3.04238	4.2755	0.48954
ENSG00000222923	ENSG00000222923.1	ENST00000410991	ENST00000410991.1	RNU2-41P	snRNA	RNU2-41P	HGNC:48534	2	114420125	114420302	1		yes					U2	yes			191	1.30373	41	21		0.23129	1.30373	0.14829	0.85325	0.43704	0.24572	0.29234	0.22475	0.26228	1.189	0.41236	0.83965
ENSG00000238830	ENSG00000238830.1	ENST00000459066	ENST00000459066.1	RNU7-46P	snRNA	RNU7-46P	HGNC:34142	2	98840675	98840736	-1							U7				63	0.04914	1	2																			0.04914	0.03638			0.00738	0.00384
ENSG00000206726	ENSG00000206726.1	ENST00000383999	ENST00000383999.1	RNU6-259P	snRNA	RNU6-259P	HGNC:47222	2	124989219	124989325	1		yes					U6	yes			107	0.00067	1	1								0.00067
ENSG00000239185	ENSG00000239185.1	ENST00000459241	ENST00000459241.1	RNU7-190P	snRNA	RNU7-190P	HGNC:45724	2	117139715	117139775	-1		yes					U7				63	0	0	0
ENSG00000206963	ENSG00000206963.1	ENST00000384236	ENST00000384236.1	RNU6-675P	snRNA	RNU6-675P	HGNC:47638	2	126702839	126702942	-1		yes					U6	yes			107	0.00441	2	2
ENSG00000252015	ENSG00000252015.1	ENST00000516206	ENST00000516206.1	RNU6-904P	snRNA	RNU6-904P	HGNC:47867	2	141167257	141167357	-1							U6	yes			107	0	0	0
ENSG00000252688	ENSG00000252688.1	ENST00000516879	ENST00000516879.1	RNU6-579P	snRNA	RNU6-579P	HGNC:47542	2	133333829	133333930	1		yes					U6	yes			107	0.00373	3	3													0.00373
ENSG00000206718	ENSG00000206718.1	ENST00000383991	ENST00000383991.1	RNU6-546P	snRNA	RNU6-546P	HGNC:47509	2	155330421	155330527	1		yes					U6	yes			107	0.02245	2	2				0.01854	0.02245			0.00404		0.01223			0.01535
ENSG00000223197	ENSG00000223197.1	ENST00000411265	ENST00000411265.1	RNU6-1001P	snRNA	RNU6-1001P	HGNC:47964	2	155089439	155089538	-1		yes					U6	yes			107	0	0	0
ENSG00000201223	ENSG00000201223.1	ENST00000364353	ENST00000364353.1	RNU6-1305P	snRNA	RNU6-1305P	HGNC:48268	5	36155119	36155222	1		yes					U6	yes			107	0	0	0
ENSG00000202029	ENSG00000202029.1	ENST00000365159	ENST00000365159.1	RNU6-580P	snRNA	RNU6-580P	HGNC:47543	2	159027036	159027142	-1		yes					U6	yes			107	0.00441	2	2																				0.00308				0.0009
ENSG00000200902	ENSG00000200902.1	ENST00000364032	ENST00000364032.1	RNU6-627P	snRNA	RNU6-627P	HGNC:47590	2	163288995	163289096	1		yes					U6	yes			107	0.00404	1	1																				0.00404
ENSG00000252779	ENSG00000252779.1	ENST00000516970	ENST00000516970.1	RNU6-182P	snRNA	RNU6-182P	HGNC:47145	2	171856566	171856670	-1		yes					U6	yes			107	0.00246	1	1																							0.00246
ENSG00000201813	ENSG00000201813.1	ENST00000364943	ENST00000364943.1	RNU6-915P	snRNA	RNU6-915P	HGNC:47878	2	195670372	195670474	-1		yes					U6	yes			107	0.00246	1	1																							0.00246
ENSG00000199626	ENSG00000199626.1	ENST00000362756	ENST00000362756.1	RNU6-989P	snRNA	RNU6-989P	HGNC:47952	2	187270698	187270804	-1		yes					U6	yes			107	0	0	0
ENSG00000252130	ENSG00000252130.1	ENST00000516321	ENST00000516321.1	RNU6-1045P	snRNA	RNU6-1045P	HGNC:48008	2	191370938	191371044	1		yes					U6	yes			107	0.00238	1	1									0.00238		0.00134
ENSG00000199348	ENSG00000199348.1	ENST00000362478	ENST00000362478.1	RNU6-766P	snRNA	RNU6-766P	HGNC:47729	2	168606390	168606496	-1		yes					U6	yes			107	0.00768	1	1																								0.00768
ENSG00000222300	ENSG00000222300.1	ENST00000410368	ENST00000410368.1	RNU2-21P	snRNA	RNU2-21P	HGNC:48514	2	158935798	158935985	-1		yes					U2	yes			191	0.13501	12	6																0.01779		0.02137		0.00135	0.03405	0.03191	0.13501	0.02141
ENSG00000200281	ENSG00000200281.1	ENST00000363411	ENST00000363411.1	RNU6-624P	snRNA	RNU6-624P	HGNC:47587	2	228169743	228169849	1		yes					U6	yes			107	0.00303	1	1								0.00303
ENSG00000199791	ENSG00000199791.1	ENST00000362921	ENST00000362921.1	RNU6-451P	snRNA	RNU6-451P	HGNC:47414	2	230587121	230587227	1		yes					U6	yes			107	0.01323	2	2									0.00656			0.01323
ENSG00000201044	ENSG00000201044.1	ENST00000364174	ENST00000364174.1	RNU6-268P	snRNA	RNU6-268P	HGNC:47231	2	230752141	230752247	1							U6	yes			107	0.02137	1	1		0.01779	0.02137			0.01821		0.00173	0.01311	0.00175	0.01475	0.01323
ENSG00000202341	ENSG00000202341.1	ENST00000365471	ENST00000365471.1	RNU6-1051P	snRNA	RNU6-1051P	HGNC:48014	2	237015204	237015305	-1		yes					U6	yes			107	0	0	0
ENSG00000202016	ENSG00000202016.1	ENST00000365146	ENST00000365146.1	RNU6-619P	snRNA	RNU6-619P	HGNC:47582	2	222498291	222498398	1		yes					U6	yes			107	0.00118	1	1													0.00118
ENSG00000202206	ENSG00000202206.1	ENST00000365336	ENST00000365336.1	RNU6-169P	snRNA	RNU6-169P	HGNC:47132	2	195514036	195514142	1		yes					U6	yes			107	0.00836	3	3									0.00656		0.00836		0.00768
ENSG00000223309	ENSG00000223309.1	ENST00000411377	ENST00000411377.1	RNU6-722P	snRNA	RNU6-722P	HGNC:47685	X	48959179	48959282	-1		yes					U6	yes			107	0.01854	2	2														0.01854	0.01821						0.01223	0.00255	0.00295
ENSG00000275889	ENSG00000275889.1	ENST00000619359	ENST00000619359.1	U6	snRNA			HSCHR19LRC_PGF1_CTG3_1	238933	239035	-1							U6
ENSG00000207267	ENSG00000207267.1	ENST00000384537	ENST00000384537.1	RNU6-1081P	snRNA	RNU6-1081P	HGNC:48044	2	11233988	11234094	1		yes					U6	yes			107	0.00738	1	1									0.00219		0.00738
ENSG00000200484	ENSG00000200484.1	ENST00000363614	ENST00000363614.1	RNU6-1244P	snRNA	RNU6-1244P	HGNC:48207	10	32394558	32394665	-1		yes					U6	yes			107	0.01516	4	4																				0.01516		0.00765	0.00656	0.00731
ENSG00000252743	ENSG00000252743.1	ENST00000516934	ENST00000516934.1	RNU6-850P	snRNA	RNU6-850P	HGNC:47813	6	31756951	31757053	-1		yes					U6	yes			107	0.0014	1	1																								0.0014
ENSG00000207023	ENSG00000207023.1	ENST00000384296	ENST00000384296.1	RNU6-975P	snRNA	RNU6-975P	HGNC:47938	6	73464073	73464177	1		yes					U6	yes			107	0	0	0
ENSG00000207402	ENSG00000207402.1	ENST00000384671	ENST00000384671.1	RNU6-959P	snRNA	RNU6-959P	HGNC:47922	2	191121950	191122056	1		yes					U6	yes			107	0.02704	4	4			0.02137	0.01854				0.02425	0.00437	0.02243	0.02704		0.00512								0.00408
ENSG00000283502	ENSG00000283502.1	ENST00000636749	ENST00000636749.1	U6	snRNA			2	47781379	47781465	1	yes	yes					U6	yes	yes	yes	107	0	0	0
ENSG00000201658	ENSG00000201658.1	ENST00000364788	ENST00000364788.1	RNU6-283P	snRNA	RNU6-283P	HGNC:47246	6	31370134	31370240	1		yes					U6	yes			107	0	0	0
ENSG00000201616	ENSG00000201616.1	ENST00000364746	ENST00000364746.1	RNU1-91P	snRNA	RNU1-91P	HGNC:48433	11	3048359	3048521	-1		yes					U1	yes			164	0.01854	4	2														0.01854	0.01821				0.01638	0.01213	0.01631		0.00123
ENSG00000276339	ENSG00000276339.1	ENST00000613320	ENST00000613320.1	U6	snRNA			HSCHR19LRC_PGF1_CTG3_1	773314	773420	-1							U6
ENSG00000239102	ENSG00000239102.1	ENST00000459215	ENST00000459215.1	RNU7-185P	snRNA	RNU7-185P	HGNC:45719	9	8797135	8797194	1		yes					U7				63	0.01912	2	3						0.01821						0.01912
ENSG00000206833	ENSG00000206833.1	ENST00000384106	ENST00000384106.1	RNU6-20P	snRNA	RNU6-20P	HGNC:34264	16	57830536	57830642	-1		yes					U6	yes			107	0.02245	6	6																	0.02245		0.01638	0.01213	0.00542	0.00295	0.01075	0.01754
ENSG00000206848	ENSG00000206848.1	ENST00000384121	ENST00000384121.1	RNU6-890P	snRNA	RNU6-890P	HGNC:47853	6	42664162	42664268	1		yes					U6	yes			107	0	0	0
ENSG00000206839	ENSG00000206839.1	ENST00000384112	ENST00000384112.1	RNU6-746P	snRNA	RNU6-746P	HGNC:47709	4	55294490	55294598	1		yes					U6	yes			107	0.00306	1	1									0.00262	0.00306		0.00221
ENSG00000223217	ENSG00000223217.1	ENST00000411285	ENST00000411285.1	RNU6-938P	snRNA	RNU6-938P	HGNC:47901	17	75409086	75409188	-1	yes	yes					U6	yes	yes	yes	107	0	0	0
ENSG00000207291	ENSG00000207291.1	ENST00000384561	ENST00000384561.1	RNU6-30P	snRNA	RNU6-30P	HGNC:34274	X	101634006	101634112	-1		yes					U6	yes			107	0.10784	14	13															0.01821	0.01779				0.00271	0.07917	0.04732	0.0801	0.04435
ENSG00000222765	ENSG00000222765.1	ENST00000410833	ENST00000410833.1	RNU2-40P	snRNA	RNU2-40P	HGNC:48533	4	65807240	65807435	-1		yes					U2	yes			191	0.94307	39	20													0.00768	0.25951	0.21852	0.05338	0.94307	0.42745	0.08191	0.09373	0.24071	0.05153	0.44432	0.82357
ENSG00000278101	ENSG00000278101.1	ENST00000622869	ENST00000622869.1	U6	snRNA			HSCHR8_1_CTG6	127966	128063	1							U6
ENSG00000223189	ENSG00000223189.1	ENST00000411257	ENST00000411257.1	RNU6-177P	snRNA	RNU6-177P	HGNC:47140	7	128627172	128627275	1		yes					U6	yes			107	0	0	0
ENSG00000251955	ENSG00000251955.1	ENST00000516146	ENST00000516146.1	RNU6-27P	snRNA	RNU6-27P	HGNC:34271	20	17187510	17187616	1		yes					U6	yes			107	0.314	19	18		0.05338	0.02137	0.01854	0.02245	0.10926	0.09829	0.314	0.08789	0.12971	0.1635	0.19652	0.02384
ENSG00000238833	ENSG00000238833.1	ENST00000458943	ENST00000458943.1	RNU1-131P	snRNA	RNU1-131P	HGNC:48473	20	17209060	17209220	1		yes					U1	yes			164	0.40417	25	15		0.05338	0.08549	0.14829	0.40417	0.09105	0.22934	0.32291	0.0496	0.15095	0.07178	0.08174	0.29167
ENSG00000212584	ENSG00000212584.1	ENST00000391282	ENST00000391282.1	RNU6-587P	snRNA	RNU6-587P	HGNC:47550	X	101691580	101691685	1		yes					U6	yes			107	0.00123	1	1													0.00085										0.00123
ENSG00000252569	ENSG00000252569.1	ENST00000516760	ENST00000516760.1	RNU6-1153P	snRNA	RNU6-1153P	HGNC:48116	16	53443228	53443332	-1		yes					U6	yes			107	0	0	0
ENSG00000212199	ENSG00000212199.1	ENST00000390897	ENST00000390897.1	RNU6-127P	snRNA	RNU6-127P	HGNC:47090	2	131229607	131229713	1		yes					U6	yes			107	0.00082	1	1																					0.00082
ENSG00000252858	ENSG00000252858.1	ENST00000517049	ENST00000517049.1	RNU6-1271P	snRNA	RNU6-1271P	HGNC:48234	12	76139567	76139671	1		yes					U6	yes			107	0.00118	1	1													0.00118
ENSG00000222429	ENSG00000222429.1	ENST00000410497	ENST00000410497.1	RNU6-955P	snRNA	RNU6-955P	HGNC:47918	17	4619749	4619852	-1		yes					U6	yes			107	0	0	0
ENSG00000207182	ENSG00000207182.1	ENST00000384453	ENST00000384453.1	RNU1-44P	snRNA	RNU1-44P	HGNC:48386	4	146580048	146580210	1		yes					U1	yes			164	0.38105	49	30		0.05338	0.04275	0.07415	0.06736	0.05463	0.03276	0.38105	0.047	0.07605	0.04767	0.07424	0.09118
ENSG00000207364	ENSG00000207364.1	ENST00000384634	ENST00000384634.1	RNU6-939P	snRNA	RNU6-939P	HGNC:47902	2	37331770	37331876	-1		yes					U6	yes			107	0	0	0
ENSG00000253078	ENSG00000253078.1	ENST00000517269	ENST00000517269.1	RNU6-1116P	snRNA	RNU6-1116P	HGNC:48079	2	37435510	37435608	-1		yes					U6	yes			107	0	0	0
ENSG00000251906	ENSG00000251906.2	ENST00000516097	ENST00000516097.2	RNU6-351P	snRNA	RNU6-351P	HGNC:47314	4	104974672	104974771	1		yes					U6	yes			107	0	0	0
ENSG00000200917	ENSG00000200917.1	ENST00000364047	ENST00000364047.1	RNU6-553P	snRNA	RNU6-553P	HGNC:47516	4	105406997	105407092	1		yes					U6	yes			107	0.02245	5	5					0.02245			0.00779				0.00265	0.01535
ENSG00000278551	ENSG00000278551.1	ENST00000620928	ENST00000620928.1	RNU6-368P	snRNA	RNU6-368P	HGNC:47331	9	67869947	67870053	1		yes					U6	yes			107	0	0	0
ENSG00000238380	ENSG00000238380.1	ENST00000458864	ENST00000458864.1	RNU7-165P	snRNA	RNU7-165P	HGNC:45699	10	113353425	113353484	1		yes					U7				63	0	0	0
ENSG00000222644	ENSG00000222644.1	ENST00000410712	ENST00000410712.1	RNU2-16P	snRNA	RNU2-16P	HGNC:48509	4	75829454	75829589	-1		yes					U2	yes			191	0.41395	31	16														0.03707	0.01821	0.01779	0.04491	0.08549	0.01638	0.08169	0.08987	0.10743	0.41395	0.21673
ENSG00000199765	ENSG00000199765.1	ENST00000362895	ENST00000362895.1	RNU6-363P	snRNA	RNU6-363P	HGNC:47326	5	31595565	31595669	-1		yes					U6	yes			107	0.09105	4	4														0.03707	0.09105			0.08549			0.02447		0.05901
ENSG00000275752	ENSG00000275752.1	ENST00000610695	ENST00000610695.1	U6	snRNA			HSCHR19LRC_PGF2_CTG3_1	238945	239047	-1							U6
ENSG00000200469	ENSG00000200469.1	ENST00000363599	ENST00000363599.1	RNU6-112P	snRNA	RNU6-112P	HGNC:47075	4	88275205	88275308	-1		yes					U6	yes			107	0	0	0
ENSG00000238898	ENSG00000238898.1	ENST00000459500	ENST00000459500.1	RNU1-80P	snRNA	RNU1-80P	HGNC:48422	17	77920098	77920258	1		yes					U1	yes			164	5.23166	8	5		0.14233	0.10686	3.63317	0.92062	0.21852	0.18019	0.48222	0.7808	5.23166	0.44427	1.03379	1.99151							0.00087				0.00384
ENSG00000238658	ENSG00000238658.1	ENST00000459412	ENST00000459412.1	RNU6-625P	snRNA	RNU6-625P	HGNC:47588	17	78066947	78067053	1	yes	yes					U6	yes	yes	yes	107	0	0	0
ENSG00000238704	ENSG00000238704.1	ENST00000459399	ENST00000459399.1	RNU7-97P	snRNA	RNU7-97P	HGNC:45631	17	42440198	42440259	-1		yes					U7				63	0.00384	1	2										0.00111														0.00384
ENSG00000207222	ENSG00000207222.1	ENST00000384493	ENST00000384493.1	RNU6-456P	snRNA	RNU6-456P	HGNC:47419	5	134500178	134500284	-1							U6	yes			107	0	0	0
ENSG00000212186	ENSG00000212186.1	ENST00000390884	ENST00000390884.1	RNU6-258P	snRNA	RNU6-258P	HGNC:47221	17	20126388	20126488	-1		yes					U6	yes			107	0	0	0
ENSG00000252971	ENSG00000252971.1	ENST00000517162	ENST00000517162.1	RNU6-1057P	snRNA	RNU6-1057P	HGNC:48020	17	20290257	20290358	1		yes					U6	yes			107	0.00164	1	1																						0.00164
ENSG00000276577	ENSG00000276577.1	ENST00000517027	ENST00000517027.1	RNU6-467P	snRNA	RNU6-467P	HGNC:47430	17	20323001	20323110	1		yes					U6	yes			107	0.00067	1	1								0.00067
ENSG00000206681	ENSG00000206681.1	ENST00000383954	ENST00000383954.1	RNU6-730P	snRNA	RNU6-730P	HGNC:47693	6	165718235	165718338	-1	yes	yes					U6	yes	yes	yes	107	0	0	0
ENSG00000206900	ENSG00000206900.1	ENST00000384173	ENST00000384173.1	RNU6-98P	snRNA	RNU6-98P	HGNC:47061	X	132580117	132580223	-1		yes					U6	yes			107	0.10363	24	22														0.01854	0.05463					0.0731	0.06888	0.04197	0.07092	0.02266
ENSG00000239194	ENSG00000239194.1	ENST00000458950	ENST00000458950.1	RNU1-123P	snRNA	RNU1-123P	HGNC:48465	16	67390691	67390850	-1	yes	yes					U1	yes	yes	yes	164	0.08982	8	5															0.03642		0.08982		0.01638	0.02183	0.00612	0.00328	0.00082	0.06141
ENSG00000251971	ENSG00000251971.1	ENST00000516162	ENST00000516162.1	RNU6-1333P	snRNA	RNU6-1333P	HGNC:48296	2	238028971	238029063	-1		yes					U6	yes			107	0.00164	1	1																							0.00164
ENSG00000201796	ENSG00000201796.1	ENST00000364926	ENST00000364926.1	RNU6-392P	snRNA	RNU6-392P	HGNC:47355	7	106208167	106208267	1		yes					U6	yes			107	0.00612	1	1								0.00606		0.00612
ENSG00000200431	ENSG00000200431.1	ENST00000363561	ENST00000363561.1	RNU4-81P	snRNA	RNU4-81P	HGNC:47017	X	70450879	70451022	1		yes					U4	yes			141	0.02302	7	5									0.00077	0.00514	0.00211	0.0102	0.02302
ENSG00000222635	ENSG00000222635.1	ENST00000410703	ENST00000410703.1	RNU6-1203P	snRNA	RNU6-1203P	HGNC:48166	12	48081319	48081428	1							U6	yes			107	0.00143	1	1								0.00143
ENSG00000223047	ENSG00000223047.1	ENST00000411115	ENST00000411115.1	RNU6-847P	snRNA	RNU6-847P	HGNC:47810	10	34926775	34926882	1		yes					U6	yes			107	0.00221	2	2												0.00221	0.00118
ENSG00000222909	ENSG00000222909.1	ENST00000410977	ENST00000410977.1	RNU6-193P	snRNA	RNU6-193P	HGNC:47156	10	34942969	34943075	1		yes					U6	yes			107	0.00738	1	1											0.00738
ENSG00000199646	ENSG00000199646.1	ENST00000362776	ENST00000362776.1	RNU6-1272P	snRNA	RNU6-1272P	HGNC:48235	7	138876359	138876465	-1	yes	yes					U6	yes	yes	yes	107	0	0	0
ENSG00000206841	ENSG00000206841.1	ENST00000384114	ENST00000384114.1	RNU6-409P	snRNA	RNU6-409P	HGNC:47372	22	50691260	50691363	-1		yes					U6	yes			107	0.00359	3	3																					0.00306			0.00359
ENSG00000277986	ENSG00000277986.1	ENST00000617137	ENST00000617137.1	U4	snRNA			2	231711525	231711647	1	yes	yes					U4	yes	yes	yes	141	0.07399	20	14					0.04491		0.01638	0.07399	0.01128	0.02112	0.01387	0.00749	0.04638
ENSG00000206843	ENSG00000206843.1	ENST00000384116	ENST00000384116.1	RNU6-206P	snRNA	RNU6-206P	HGNC:47169	7	139315291	139315394	-1		yes					U6	yes			107	0.00265	1	1												0.00265
ENSG00000252003	ENSG00000252003.1	ENST00000516194	ENST00000516194.1	RNU7-154P	snRNA	RNU7-154P	HGNC:45688	7	122081720	122081781	1		yes					U7				63	0	0	0
ENSG00000252320	ENSG00000252320.1	ENST00000516511	ENST00000516511.1	RNU6-320P	snRNA	RNU6-320P	HGNC:47283	X	136583240	136583345	1		yes					U6	yes			107	0	0	0
ENSG00000272055	ENSG00000272055.1	ENST00000606623	ENST00000606623.1	RNU6-6P	snRNA	RNU6-6P	HGNC:10228	10	13217269	13217375	1		yes				yes	U6	yes			107	1.11118	103	96	yes	0.01779	0.02137					0.90427	0.69143	1.11118	0.57626	0.88576	0.92613
ENSG00000212510	ENSG00000212510.1	ENST00000391208	ENST00000391208.1	RNU6-972P	snRNA	RNU6-972P	HGNC:47935	X	136773999	136774105	1		yes					U6	yes			107	0.00731	4	4													0.00731
ENSG00000206708	ENSG00000206708.1	ENST00000383981	ENST00000383981.1	RNU6-1227P	snRNA	RNU6-1227P	HGNC:48190	3	39025987	39026093	1		yes					U6	yes			107	0.00118	1	1													0.00118
ENSG00000239108	ENSG00000239108.1	ENST00000459214	ENST00000459214.1	RNU6-1132P	snRNA	RNU6-1132P	HGNC:48095	2	132152243	132152349	-1		yes					U6	yes			107	0.00256	1	1																								0.00256
ENSG00000252705	ENSG00000252705.1	ENST00000516896	ENST00000516896.1	RNU6-175P	snRNA	RNU6-175P	HGNC:47138	2	132406752	132406858	-1		yes					U6	yes			107	0	0	0
ENSG00000251757	ENSG00000251757.1	ENST00000515948	ENST00000515948.1	RNU6-848P	snRNA	RNU6-848P	HGNC:47811	2	130622838	130622944	1		yes					U6	yes			107	0.00082	1	1																					0.00082
ENSG00000207175	ENSG00000207175.1	ENST00000384446	ENST00000384446.1	RNU1-67P	snRNA	RNU1-67P	HGNC:48409	X	119423742	119423905	1		yes				yes	U1	yes			164	3.17025	123	75	yes	0.37363	0.2351	0.66732	0.62871	0.61914	2.12956	3.17025	1.02119	2.55256	0.50663	1.58348	1.76854
ENSG00000200683	ENSG00000200683.1	ENST00000363813	ENST00000363813.1	RNU6-379P	snRNA	RNU6-379P	HGNC:47342	22	40917743	40917846	1		yes					U6	yes			107	0.00067	1	1								0.00067
ENSG00000212446	ENSG00000212446.1	ENST00000391144	ENST00000391144.1	RNU6-131P	snRNA	RNU6-131P	HGNC:47094	17	44135883	44135989	-1		yes					U6	yes			107	0	0	0
ENSG00000206615	ENSG00000206615.1	ENST00000383888	ENST00000383888.1	RNU6-338P	snRNA	RNU6-338P	HGNC:47301	22	31388733	31388837	-1		yes					U6	yes			107	0.00219	1	1																								0.00219
ENSG00000206778	ENSG00000206778.1	ENST00000384051	ENST00000384051.1	RNU6-213P	snRNA	RNU6-213P	HGNC:47176	16	15877163	15877266	-1		yes					U6	yes			107	0.00306	1	1																					0.00306
ENSG00000251706	ENSG00000251706.1	ENST00000515897	ENST00000515897.1	RNU7-61P	snRNA	RNU7-61P	HGNC:34157	16	30483135	30483195	-1		yes					U7				63	0.05026	4	6																				0.05026	0.00408	0.00697
ENSG00000206599	ENSG00000206599.1	ENST00000383872	ENST00000383872.1	RNU6-841P	snRNA	RNU6-841P	HGNC:47804	19	49764524	49764630	-1	yes	yes					U6	yes	yes	yes	107	0.01985	3	3															0.01821					0.00707		0.00656
ENSG00000199248	ENSG00000199248.1	ENST00000362378	ENST00000362378.1	RNU6-28P	snRNA	RNU6-28P	HGNC:34272	22	31479383	31479489	-1		yes					U6	yes			107	0.02461	17	16														0.01854						0.01951	0.01223	0.00889	0.02461	0.01176
ENSG00000252074	ENSG00000252074.1	ENST00000516265	ENST00000516265.1	RNU6-416P	snRNA	RNU6-416P	HGNC:47379	16	30675300	30675402	-1		yes					U6	yes			107	0.00303	1	1																				0.00303
ENSG00000222287	ENSG00000222287.1	ENST00000410355	ENST00000410355.1	RNU6-1043P	snRNA	RNU6-1043P	HGNC:48006	16	30701337	30701435	-1		yes					U6	yes			107	0	0	0
ENSG00000207260	ENSG00000207260.1	ENST00000384530	ENST00000384530.1	RNU6-35P	snRNA	RNU6-35P	HGNC:34279	4	109992325	109992431	1	yes	yes					U6	yes	yes	yes	107	0.03078	11	10								0.01082	0.00546	0.0208	0.02865	0.03078	0.00219
ENSG00000212160	ENSG00000212160.1	ENST00000390858	ENST00000390858.1	RNU6-205P	snRNA	RNU6-205P	HGNC:47168	4	110278185	110278291	1	yes	yes					U6	yes	yes	yes	107	0	0	0
ENSG00000200963	ENSG00000200963.1	ENST00000364093	ENST00000364093.1	RNU6-289P	snRNA	RNU6-289P	HGNC:47252	4	111331412	111331518	1		yes					U6	yes			107	0	0	0
ENSG00000252769	ENSG00000252769.1	ENST00000516960	ENST00000516960.1	RNU6-943P	snRNA	RNU6-943P	HGNC:47906	11	7889182	7889279	-1		yes					U6	yes			107	0	0	0
ENSG00000238457	ENSG00000238457.1	ENST00000459456	ENST00000459456.1	RNU7-169P	snRNA	RNU7-169P	HGNC:45703	12	108668448	108668508	1		yes					U7				63	0.00768	1	2																								0.00768
ENSG00000201909	ENSG00000201909.1	ENST00000365039	ENST00000365039.1	RNU6-590P	snRNA	RNU6-590P	HGNC:47553	12	13459670	13459776	-1		yes					U6	yes			107	0.01126	3	3											0.00295										0.00111			0.01126
ENSG00000252658	ENSG00000252658.1	ENST00000516849	ENST00000516849.1	RNU6-786P	snRNA	RNU6-786P	HGNC:47749	6	157934168	157934257	1		yes					U6	yes			107	0.00173	1	1								0.00173
ENSG00000252994	ENSG00000252994.1	ENST00000517185	ENST00000517185.1	RNU6-1231P	snRNA	RNU6-1231P	HGNC:48194	10	102803929	102804031	1		yes					U6	yes			107	0	0	0
ENSG00000283337	ENSG00000283337.1	ENST00000636230	ENST00000636230.1	U6	snRNA			10	102868421	102868519	1		yes					U6	yes			107	0.00612	1	1										0.00612
ENSG00000201574	ENSG00000201574.1	ENST00000364704	ENST00000364704.1	RNU1-93P	snRNA	RNU1-93P	HGNC:48435	2	231133462	231133630	1		yes					U1	yes			164	0.01854	1	1				0.01854				0.00606		0.01223			0.00307
ENSG00000223198	ENSG00000223198.1	ENST00000411266	ENST00000411266.1	RNU2-22P	snRNA	RNU2-22P	HGNC:48515	2	231501990	231502201	-1		yes					U2	yes			191	0.69641	27	14								0.00598	0.00225	0.00301	0.01973	0.00532	0.00246	0.12976	0.23673	0.39142	0.15718	0.36334	0.5242	0.69641	0.14414	0.43348	0.45792	0.17914
ENSG00000252361	ENSG00000252361.1	ENST00000516552	ENST00000516552.1	RNU6-118P	snRNA	RNU6-118P	HGNC:47081	11	62815966	62816067	-1		yes					U6	yes			107	0.00087	1	1																				0.00087
ENSG00000222328	ENSG00000222328.1	ENST00000410396	ENST00000410396.1	RNU2-2P	snRNA	RNU2-2P	HGNC:10152	11	62841619	62841809	-1	yes	yes	yes	8.49269	yes	yes	U2	yes	yes
ENSG00000199335	ENSG00000199335.1	ENST00000362465	ENST00000362465.1	RNU6-204P	snRNA	RNU6-204P	HGNC:47167	4	3044101	3044207	1		yes					U6	yes			107	0.02245	1	1				0.01854	0.02245					0.01223	0.00164		0.01535
ENSG00000200393	ENSG00000200393.1	ENST00000363523	ENST00000363523.1	RNU6-698P	snRNA	RNU6-698P	HGNC:47661	19	53653685	53653791	1		yes					U6	yes			107	0.01516	4	4								0.01516	0.00765		0.00656	0.00331	0.01499
ENSG00000251843	ENSG00000251843.1	ENST00000516034	ENST00000516034.1	RNU6-803P	snRNA	RNU6-803P	HGNC:47766	19	53719064	53719165	-1		yes					U6	yes			107	0.00896	2	2																								0.00896
ENSG00000252037	ENSG00000252037.1	ENST00000516228	ENST00000516228.1	RNU6-162P	snRNA	RNU6-162P	HGNC:47125	7	143574746	143574848	1		yes					U6	yes			107	0.00154	1	1																								0.00154
ENSG00000252734	ENSG00000252734.1	ENST00000516925	ENST00000516925.1	RNU6-980P	snRNA	RNU6-980P	HGNC:47943	19	53732981	53733083	-1		yes					U6	yes			107	0.00118	1	1																								0.00118
ENSG00000252025	ENSG00000252025.1	ENST00000516216	ENST00000516216.1	RNU6-982P	snRNA	RNU6-982P	HGNC:47945	19	53745004	53745105	-1		yes					U6	yes			107	0	0	0
ENSG00000252191	ENSG00000252191.1	ENST00000516382	ENST00000516382.1	RNU6-751P	snRNA	RNU6-751P	HGNC:47714	19	53749851	53749951	-1							U6	yes			107	0.00512	1	1											0.00092										0.00245			0.00512
ENSG00000252063	ENSG00000252063.1	ENST00000516254	ENST00000516254.1	RNU6-1041P	snRNA	RNU6-1041P	HGNC:48004	19	53760087	53760188	-1		yes					U6	yes			107	0	0	0
ENSG00000252053	ENSG00000252053.1	ENST00000516244	ENST00000516244.1	RNU6-1101P	snRNA	RNU6-1101P	HGNC:48064	3	194533503	194533583	-1		yes					U6	yes			107	0.00662	2	2																								0.00384
ENSG00000199468	ENSG00000199468.1	ENST00000362598	ENST00000362598.1	RNU6-556P	snRNA	RNU6-556P	HGNC:47519	5	156814130	156814234	1		yes					U6	yes			107	0	0	0
ENSG00000200029	ENSG00000200029.1	ENST00000363159	ENST00000363159.1	RNU6-642P	snRNA	RNU6-642P	HGNC:47605	2	218916184	218916287	-1							U6	yes			107	0	0	0
ENSG00000199469	ENSG00000199469.1	ENST00000362599	ENST00000362599.1	RNU1-62P	snRNA	RNU1-62P	HGNC:48404	3	72576691	72576854	1		yes					U1	yes			164	0.37782	20	12				0.07415	0.06736	0.01821	0.03276	0.37782	0.08438	0.26685	0.03263	0.08935	0.14934					0.02137					0.01475
ENSG00000207431	ENSG00000207431.2	ENST00000384700	ENST00000384700.2	RNU6-906P	snRNA	RNU6-906P	HGNC:47869	6	146639700	146639769	1		yes					U6	yes			107	0.00245	1	1										0.00245
ENSG00000252815	ENSG00000252815.1	ENST00000517006	ENST00000517006.1	RNU6-410P	snRNA	RNU6-410P	HGNC:47373	4	55031965	55032071	-1		yes					U6	yes			107	0	0	0
ENSG00000199664	ENSG00000199664.1	ENST00000362794	ENST00000362794.1	RNU6-1266P	snRNA	RNU6-1266P	HGNC:48229	10	77776951	77777055	-1		yes					U6	yes			107	0.00662	2	2																				0.00404	0.00612			0.00429
ENSG00000253024	ENSG00000253024.1	ENST00000517215	ENST00000517215.1	RNU6-1238P	snRNA	RNU6-1238P	HGNC:48201	11	67395210	67395311	-1		yes					U6	yes			107	0.00512	1	1																								0.00512
ENSG00000252178	ENSG00000252178.1	ENST00000516369	ENST00000516369.1	RNU7-69P	snRNA	RNU7-69P	HGNC:34165	X	123772078	123772139	-1	yes	yes					U7			yes	63	0.0091	2	3																				0.0091	0.00306		0.00492
ENSG00000253048	ENSG00000253048.1	ENST00000517239	ENST00000517239.1	RNU4-60P	snRNA	RNU4-60P	HGNC:46996	19	42472875	42473009	1		yes					U4	yes			141	0.01047	7	5								0.00202	0.00312	0.0046	0.00739		0.01047
ENSG00000201550	ENSG00000201550.1	ENST00000364680	ENST00000364680.1	RNU6-726P	snRNA	RNU6-726P	HGNC:47689	3	131092821	131092927	-1		yes					U6	yes			107	0.00512	1	1																								0.00512
ENSG00000212450	ENSG00000212450.1	ENST00000391148	ENST00000391148.1	RNU6-241P	snRNA	RNU6-241P	HGNC:47204	7	45789585	45789688	1		yes					U6	yes			107	0.00296	1	1													0.00296
ENSG00000202350	ENSG00000202350.1	ENST00000365480	ENST00000365480.1	RNU6-326P	snRNA	RNU6-326P	HGNC:47289	7	45843634	45843740	1		yes					U6	yes			107	0.00662	3	3									0.00187	0.00612	0.00421	0.00662	0.00219
ENSG00000252725	ENSG00000252725.1	ENST00000516916	ENST00000516916.1	RNU6-765P	snRNA	RNU6-765P	HGNC:47728	9	38680006	38680104	1		yes					U6	yes			107	0.03276	1	1							0.03276	0.02425
ENSG00000278135	ENSG00000278135.1	ENST00000611454	ENST00000611454.1	U2	snRNA			4	25250545	25250639	1		yes					U2	yes			191	5.10807	42	22		0.26688	5.10807	0.27805	0.44908	0.58272	0.19658	0.16975	0.21675	0.20756	4.02186	0.50102	0.39345
ENSG00000212260	ENSG00000212260.1	ENST00000390958	ENST00000390958.1	RNU6-724P	snRNA	RNU6-724P	HGNC:47687	5	69530613	69530717	-1		yes					U6	yes			107	0	0	0
ENSG00000252821	ENSG00000252821.1	ENST00000517012	ENST00000517012.1	RNU6-388P	snRNA	RNU6-388P	HGNC:47351	7	33001950	33002054	-1							U6	yes			107	0.00085	1	1																								0.00085
ENSG00000253084	ENSG00000253084.3	ENST00000517275	ENST00000517275.3	RNU6-840P	snRNA	RNU6-840P	HGNC:47803	17	35093909	35093973	1		yes					U6	yes			107	0.00306	1	1									0.00262	0.00306		0.00221
ENSG00000201439	ENSG00000201439.1	ENST00000364569	ENST00000364569.1	RNU4-67P	snRNA	RNU4-67P	HGNC:47003	12	25404288	25404428	-1		yes					U4	yes			141	25.6945	55	39												0.00078		0.09268	0.16389	0.05338	0.44908	0.12824		7.70792	25.6945	9.5501	1.76575	11.4562
ENSG00000206820	ENSG00000206820.1	ENST00000384093	ENST00000384093.1	RNU1-138P	snRNA	RNU1-138P	HGNC:48480	4	113420323	113420486	1		yes					U1	yes			164	0.14568	43	26		0.03558		0.05561	0.06736	0.14568	0.03276	0.13159	0.03366	0.08304	0.02849	0.11444	0.08489
ENSG00000200935	ENSG00000200935.1	ENST00000364065	ENST00000364065.1	RNU6-1090P	snRNA	RNU6-1090P	HGNC:48053	10	116538183	116538276	1		yes					U6	yes			107	0	0	0
ENSG00000199289	ENSG00000199289.1	ENST00000362419	ENST00000362419.1	RNU6-502P	snRNA	RNU6-502P	HGNC:47465	6	26519351	26519458	-1		yes					U6	yes			107	0	0	0
ENSG00000238610	ENSG00000238610.1	ENST00000458980	ENST00000458980.1	RNU7-26P	snRNA	RNU7-26P	HGNC:34122	6	27897504	27897566	-1		yes					U7				63	0.03276	1	2							0.03276	0.02425												0.00782		0.00073	0.00211
ENSG00000201113	ENSG00000201113.1	ENST00000364243	ENST00000364243.1	RNU6-647P	snRNA	RNU6-647P	HGNC:47610	2	32214456	32214562	-1		yes					U6	yes			107	0.06736	4	4																	0.06736				0.00136			0.04606
ENSG00000238782	ENSG00000238782.1	ENST00000459349	ENST00000459349.1	RNU7-9P	snRNA	RNU7-9P	HGNC:34105	2	229606238	229606299	1		yes					U7				63	0.02137	4	6			0.02137			0.01821		0.0091			0.01475	0.01323
ENSG00000222344	ENSG00000222344.1	ENST00000410412	ENST00000410412.1	RNU6-613P	snRNA	RNU6-613P	HGNC:47576	2	229894346	229894453	1		yes					U6	yes			107	0.01638	1	1							0.01638	0.01213
ENSG00000264025	ENSG00000264025.1	ENST00000580354	ENST00000580354.1	U6	snRNA			HSCHR6_MHC_APD_CTG1	181230	181329	1							U6
ENSG00000266231	ENSG00000266231.1	ENST00000578738	ENST00000578738.1	U6	snRNA			HSCHR6_MHC_APD_CTG1	3089563	3089665	-1							U6
ENSG00000266435	ENSG00000266435.1	ENST00000584237	ENST00000584237.1	U6	snRNA			HSCHR6_MHC_APD_CTG1	3685115	3685221	1							U6
ENSG00000252333	ENSG00000252333.1	ENST00000516524	ENST00000516524.1	RNU6-964P	snRNA	RNU6-964P	HGNC:47927	2	229937814	229937882	-1		yes					U6	yes			107	0	0	0
ENSG00000206725	ENSG00000206725.1	ENST00000383998	ENST00000383998.1	RNU6-1027P	snRNA	RNU6-1027P	HGNC:47990	2	229973315	229973421	1		yes					U6	yes			107	0.01023	1	1										0.00408			0.01023
ENSG00000264998	ENSG00000264998.1	ENST00000580281	ENST00000580281.1	U1	snRNA			HSCHR6_MHC_APD_CTG1	3821941	3822089	-1							U1
ENSG00000223107	ENSG00000223107.1	ENST00000411175	ENST00000411175.1	RNU2-72P	snRNA	RNU2-72P	HGNC:48565	10	60912765	60912927	-1	yes	yes					U2	yes	yes	yes	191	2.75708	39	20												0.00662		0.2039	1.31112	1.33438	1.86368	2.75708	0.40953	0.34069	0.16552	1.16644	2.2242	1.47187
ENSG00000206703	ENSG00000206703.1	ENST00000383976	ENST00000383976.1	RNU6-128P	snRNA	RNU6-128P	HGNC:47091	4	158794590	158794696	-1		yes					U6	yes			107	0.00662	1	1																							0.00134
ENSG00000200274	ENSG00000200274.1	ENST00000363404	ENST00000363404.1	RNU4-32P	snRNA	RNU4-32P	HGNC:46968	12	109567975	109568115	-1		yes					U4	yes			141	0.53159	14	10														0.16683	0.01821	0.03558	0.17963	0.04275	0.01638	0.01617	0.53159	0.1259	0.05862	0.15403
ENSG00000202000	ENSG00000202000.1	ENST00000365130	ENST00000365130.1	RNU1-36P	snRNA	RNU1-36P	HGNC:48378	4	88000237	88000401	1		yes					U1	yes			164	0.04384	5	3				0.01854				0.00404	0.01311	0.04384	0.00861	0.01809	0.03684
ENSG00000201707	ENSG00000201707.1	ENST00000364837	ENST00000364837.1	RNU6-818P	snRNA	RNU6-818P	HGNC:47781	4	88201703	88201810	1		yes					U6	yes			107	0	0	0
ENSG00000277890	ENSG00000277890.1	ENST00000516246	ENST00000516246.2	U6	snRNA			KI270727.1	34890	34996	1							U6
ENSG00000221440	ENSG00000221440.1	ENST00000408513	ENST00000408513.1	RNU6ATAC31P	snRNA	RNU6ATAC31P	HGNC:46930	4	88206427	88206552	-1		yes					U6ATAC	yes			126	0.08188	16	13					0.06736				0.00328	0.00408			0.08188						0.01638	0.03755	0.01489	0.01967	0.01721	0.01023
ENSG00000199326	ENSG00000199326.1	ENST00000362456	ENST00000362456.1	RNU6-1298P	snRNA	RNU6-1298P	HGNC:48261	4	88226729	88226829	1		yes					U6	yes			107	0.01638	1	1							0.01638	0.01213				0.00132
ENSG00000277927	ENSG00000277927.1	ENST00000613373	ENST00000613373.1	U6	snRNA			KI270727.1	156089	156195	-1							U6
ENSG00000251724	ENSG00000251724.1	ENST00000515915	ENST00000515915.1	RNU7-175P	snRNA	RNU7-175P	HGNC:45709	5	75538598	75538658	-1		yes					U7				63	0	0	0
ENSG00000222691	ENSG00000222691.1	ENST00000410759	ENST00000410759.1	RNU6-733P	snRNA	RNU6-733P	HGNC:47696	4	107867807	107867910	-1		yes					U6	yes			107	0	0	0
ENSG00000221507	ENSG00000221507.1	ENST00000408580	ENST00000408580.1	RNU6ATAC40P	snRNA	RNU6ATAC40P	HGNC:46939	7	144451681	144451817	1		yes					U6ATAC	yes			126	0.02647	14	11								0.019	0.01093	0.00994	0.00738	0.02647	0.0114
ENSG00000206992	ENSG00000206992.1	ENST00000384265	ENST00000384265.1	RNU6-574P	snRNA	RNU6-574P	HGNC:47537	12	51987657	51987763	1		yes					U6	yes			107	0.00921	4	4								0.00195	0.00066			0.00132	0.00921
ENSG00000252988	ENSG00000252988.1	ENST00000517179	ENST00000517179.1	RNU6-111P	snRNA	RNU6-111P	HGNC:47074	2	73298683	73298787	1		yes					U6	yes			107	0	0	0
ENSG00000206938	ENSG00000206938.1	ENST00000384211	ENST00000384211.1	RNU4-31P	snRNA	RNU4-31P	HGNC:46967	7	156872078	156872218	1		yes					U4	yes			141	1.98341	18	13			0.04275			0.01821	0.01638	0.01736	0.61404	1.98341	0.38036	0.02089	0.10291
ENSG00000223335	ENSG00000223335.1	ENST00000411403	ENST00000411403.1	RNU6-603P	snRNA	RNU6-603P	HGNC:47566	6	32352877	32352983	1		yes					U6	yes			107	0	0	0
ENSG00000251712	ENSG00000251712.3	ENST00000515903	ENST00000515903.3	RNU7-20P	snRNA	RNU7-20P	HGNC:34116	7	148821012	148821073	1		yes					U7				63	0.12464	9	14			0.02137		0.04491	0.01821	0.11467	0.12464		0.01427	0.0295	0.02911	0.03454
ENSG00000202528	ENSG00000202528.1	ENST00000365658	ENST00000365658.1	RNU6-650P	snRNA	RNU6-650P	HGNC:47613	7	149033057	149033167	1		yes					U6	yes			107	0.02303	2	2					0.02245					0.00612			0.02303
ENSG00000200003	ENSG00000200003.1	ENST00000363133	ENST00000363133.1	RNU6-986P	snRNA	RNU6-986P	HGNC:47949	2	27475494	27475595	-1		yes					U6	yes			107	0.02137	2	2																		0.02137		0.00243			0.01475
ENSG00000201382	ENSG00000201382.1	ENST00000364512	ENST00000364512.1	RNU6-558P	snRNA	RNU6-558P	HGNC:47521	12	116782105	116782208	1		yes					U6	yes			107	0.01218	3	3																				0.00202	0.01218	0.00333
ENSG00000200376	ENSG00000200376.1	ENST00000363506	ENST00000363506.1	RNU5E-10P	snRNA	RNU5E-10P	HGNC:42533	11	47576471	47576588	-1		yes					U5	yes			116	0.54593	55	47														0.05561	0.05463	0.05338	0.06736	0.12824	0.04914	0.16921	0.35488	0.26611	0.54593	0.30521
ENSG00000206710	ENSG00000206710.1	ENST00000383983	ENST00000383983.1	RNU6-147P	snRNA	RNU6-147P	HGNC:47110	20	49972106	49972212	1		yes					U6	yes			107	0	0	0
ENSG00000252739	ENSG00000252739.1	ENST00000516930	ENST00000516930.1	RNU7-151P	snRNA	RNU7-151P	HGNC:45685	4	102837047	102837099	-1		yes					U7				63	0	0	0
ENSG00000201579	ENSG00000201579.1	ENST00000364709	ENST00000364709.1	RNU6-343P	snRNA	RNU6-343P	HGNC:47306	12	56588518	56588621	1		yes					U6	yes			107	0.00212	1	1													0.00212
ENSG00000206709	ENSG00000206709.1	ENST00000383982	ENST00000383982.1	RNU6-1080P	snRNA	RNU6-1080P	HGNC:48043	7	73339094	73339200	-1		yes					U6	yes			107	0	0	0
ENSG00000252489	ENSG00000252489.1	ENST00000516680	ENST00000516680.1	RNU6-197P	snRNA	RNU6-197P	HGNC:47160	4	56288485	56288584	-1		yes					U6	yes			107	0	0	0
ENSG00000264229	ENSG00000264229.1	ENST00000580972	ENST00000580972.1	RNU4ATAC	snRNA	RNU4ATAC	HGNC:34016	2	121530881	121531007	1	yes	yes	yes	8.83983	yes	yes	U4ATAC	yes	yes	yes	127	1488.99	127	100	yes	948.67	888.697	1488.99	864.839	1200.68	1350.13	1000.02	699.564	983.085	614.031	873.027	592.054
ENSG00000223284	ENSG00000223284.1	ENST00000411352	ENST00000411352.1	RNU6-195P	snRNA	RNU6-195P	HGNC:47158	19	40708055	40708163	-1		yes					U6	yes			107	0.00328	1	1									0.00328
ENSG00000201291	ENSG00000201291.1	ENST00000364421	ENST00000364421.1	RNU1-34P	snRNA	RNU1-34P	HGNC:48376	6	75473738	75473894	-1		yes					U1	yes			164	0.15805	37	23														0.09268	0.05463	0.01779	0.15718	0.04275	0.01638	0.0437	0.10449	0.0357	0.03924	0.15805
ENSG00000212389	ENSG00000212389.1	ENST00000391087	ENST00000391087.1	RNU6-1275P	snRNA	RNU6-1275P	HGNC:48238	2	147877422	147877528	1		yes					U6	yes			107	0.00441	1	1												0.00441
ENSG00000252091	ENSG00000252091.1	ENST00000516282	ENST00000516282.1	RNU6-1146P	snRNA	RNU6-1146P	HGNC:48109	20	56667430	56667531	1		yes					U6	yes			107	0	0	0
ENSG00000212368	ENSG00000212368.1	ENST00000391066	ENST00000391066.1	RNU6-1000P	snRNA	RNU6-1000P	HGNC:47963	4	76356610	76356715	-1		yes					U6	yes			107	0.00219	1	1																								0.00219
ENSG00000238709	ENSG00000238709.1	ENST00000458744	ENST00000458744.1	RNU7-56P	snRNA	RNU7-56P	HGNC:34152	X	16767844	16767905	1		yes					U7				63	0	0	0
ENSG00000201165	ENSG00000201165.1	ENST00000364295	ENST00000364295.1	RNU6-1229P	snRNA	RNU6-1229P	HGNC:48192	7	65023204	65023310	-1		yes					U6	yes			107	0	0	0
ENSG00000200446	ENSG00000200446.1	ENST00000363576	ENST00000363576.1	RNU6-1085P	snRNA	RNU6-1085P	HGNC:48048	7	35930158	35930264	-1		yes					U6	yes			107	0.00143	1	1																				0.00143
ENSG00000252590	ENSG00000252590.1	ENST00000516781	ENST00000516781.1	RNU7-143P	snRNA	RNU7-143P	HGNC:45677	7	23450658	23450722	1	yes	yes					U7			yes	63	0.0091	2	3								0.0091		0.00306
ENSG00000207381	ENSG00000207381.1	ENST00000384651	ENST00000384651.1	RNU6-950P	snRNA	RNU6-950P	HGNC:47913	12	54317781	54317887	-1							U6	yes			107	0.01821	1	1															0.01821									0.0009
ENSG00000222736	ENSG00000222736.1	ENST00000410804	ENST00000410804.1	RNU4-6P	snRNA	RNU4-6P	HGNC:10199	X	16875146	16875267	-1		yes					U4	yes			141	0.36135	44	31														0.03707		0.03558	0.02245	0.02137	0.06553	0.36135	0.18131	0.14808	0.1757	0.18667
ENSG00000207081	ENSG00000207081.1	ENST00000384353	ENST00000384353.1	RNU6-616P	snRNA	RNU6-616P	HGNC:47579	X	134918310	134918416	-1		yes					U6	yes			107	0.00143	1	1																				0.00143
ENSG00000212379	ENSG00000212379.1	ENST00000391077	ENST00000391077.1	RNU6-269P	snRNA	RNU6-269P	HGNC:47232	16	58378052	58378148	-1		yes					U6	yes			107	0.00081	1	1																				0.00081
ENSG00000252271	ENSG00000252271.1	ENST00000516462	ENST00000516462.1	RNU6-1110P	snRNA	RNU6-1110P	HGNC:48073	16	58384442	58384542	-1	yes	yes					U6	yes	yes	yes	107	0	0	0
ENSG00000200556	ENSG00000200556.1	ENST00000363686	ENST00000363686.1	RNU6-103P	snRNA	RNU6-103P	HGNC:47066	16	58496908	58497014	1	yes	yes					U6	yes	yes	yes	107	0	0	0
ENSG00000221114	ENSG00000221114.1	ENST00000408187	ENST00000408187.1	RNU6ATAC30P	snRNA	RNU6ATAC30P	HGNC:46929	14	49684544	49684665	1							U6ATAC	yes			126	0.00445	3	2								0.00445	0.00328	0.00076	0.00246	0.00331	0.00256
ENSG00000207505	ENSG00000207505.1	ENST00000384774	ENST00000384774.1	RNU6-1105P	snRNA	RNU6-1105P	HGNC:48068	3	186771841	186771947	-1		yes					U6	yes			107	0	0	0
ENSG00000252474	ENSG00000252474.1	ENST00000516665	ENST00000516665.1	RNU6-539P	snRNA	RNU6-539P	HGNC:47502	14	49839725	49839827	1		yes					U6	yes			107	0	0	0
ENSG00000251929	ENSG00000251929.1	ENST00000516120	ENST00000516120.1	RNU6-189P	snRNA	RNU6-189P	HGNC:47152	14	49901850	49901950	-1							U6	yes			107	0	0	0
ENSG00000283418	ENSG00000283418.1	ENST00000637379	ENST00000637379.1	U6	snRNA			3	139388277	139388364	1		yes					U6	yes			107	0.04491	9	8				0.03707	0.04491		0.01638	0.01755	0.00284	0.03437	0.00211	0.0034	0.03224
ENSG00000251726	ENSG00000251726.1	ENST00000515917	ENST00000515917.1	RNU7-41P	snRNA	RNU7-41P	HGNC:34137	14	34845300	34845360	-1		yes					U7				63	0.08191	3	5															0.01821			0.06412	0.08191	0.0667	0.01223		0.04425
ENSG00000251774	ENSG00000251774.1	ENST00000515965	ENST00000515965.1	RNU6-377P	snRNA	RNU6-377P	HGNC:47340	3	12514706	12514807	1		yes					U6	yes			107	0	0	0
ENSG00000252713	ENSG00000252713.1	ENST00000516904	ENST00000516904.1	RNU6-1198P	snRNA	RNU6-1198P	HGNC:48161	7	73507208	73507274	1		yes					U6	yes			107	0	0	0
ENSG00000238364	ENSG00000238364.1	ENST00000459546	ENST00000459546.1	RNU7-140P	snRNA	RNU7-140P	HGNC:45674	19	10551033	10551092	-1		yes					U7				63	0.00384	1	2																								0.00384
ENSG00000200424	ENSG00000200424.1	ENST00000363554	ENST00000363554.1	RNU6-1155P	snRNA	RNU6-1155P	HGNC:48118	16	58744251	58744357	-1		yes					U6	yes			107	0.00546	2	2																				0.00546		0.00328	0.00492	0.00384
ENSG00000222533	ENSG00000222533.1	ENST00000410601	ENST00000410601.1	RNU6-705P	snRNA	RNU6-705P	HGNC:47668	5	181301967	181302070	1							U6	yes			107	0	0	0
ENSG00000263598	ENSG00000263598.1	ENST00000580668	ENST00000580668.1	U6	snRNA			HSCHR6_MHC_MCF_CTG1	181400	181499	1							U6
ENSG00000199812	ENSG00000199812.1	ENST00000362942	ENST00000362942.1	RNU6-428P	snRNA	RNU6-428P	HGNC:47391	3	146571477	146571583	1		yes					U6	yes			107	0.03642	5	5					0.02245	0.03642		0.01347				0.03308	0.02393
ENSG00000238427	ENSG00000238427.1	ENST00000458819	ENST00000458819.1	RNU7-136P	snRNA	RNU7-136P	HGNC:45670	3	160472348	160472416	-1		yes					U7				63	0.00211	1	2																						0.00164	0.00211
ENSG00000207307	ENSG00000207307.1	ENST00000384577	ENST00000384577.1	RNU6-145P	snRNA	RNU6-145P	HGNC:47108	4	76532222	76532327	-1		yes					U6	yes			107	0.01485	7	7																				0.01091	0.01485	0.00329	0.00113	0.00534
ENSG00000252151	ENSG00000252151.1	ENST00000516342	ENST00000516342.1	RNU6-1265P	snRNA	RNU6-1265P	HGNC:48228	1	14124233	14124335	-1		yes					U6	yes			107	0.03642	2	2														0.01854	0.03642			0.02137			0.01223		0.01475	0.00128
ENSG00000207237	ENSG00000207237.1	ENST00000384508	ENST00000384508.1	RNU6-110P	snRNA	RNU6-110P	HGNC:47073	1	25964197	25964300	1		yes					U6	yes			107	0.00256	1	1													0.00256
ENSG00000253005	ENSG00000253005.1	ENST00000517196	ENST00000517196.1	RNU6-176P	snRNA	RNU6-176P	HGNC:47139	1	28142737	28142841	-1		yes					U6	yes			107	0	0	0
ENSG00000199963	ENSG00000199963.1	ENST00000363093	ENST00000363093.1	RNU6-605P	snRNA	RNU6-605P	HGNC:47568	1	38926870	38926977	1		yes					U6	yes			107	0.00404	1	1								0.00404				0.00132
ENSG00000207328	ENSG00000207328.1	ENST00000384598	ENST00000384598.1	RNU6-636P	snRNA	RNU6-636P	HGNC:47599	1	37203610	37203716	1		yes					U6	yes			107	0	0	0
ENSG00000200796	ENSG00000200796.1	ENST00000363926	ENST00000363926.1	RNU6-753P	snRNA	RNU6-753P	HGNC:47716	1	38396659	38396765	1		yes					U6	yes			107	0.00612	1	1										0.00612	0.00211		0.00219
ENSG00000252018	ENSG00000252018.1	ENST00000516209	ENST00000516209.1	RNU2-30P	snRNA	RNU2-30P	HGNC:48523	1	52754322	52754462	1		yes					U2	yes			191	1.19016	40	21		0.16013	0.72667	0.16683	0.17963	0.23673	0.16381	0.30199	0.33232	0.53385	1.19016	0.34665	0.56684
ENSG00000206627	ENSG00000206627.1	ENST00000383900	ENST00000383900.1	RNU6-969P	snRNA	RNU6-969P	HGNC:47932	1	52805108	52805212	-1		yes					U6	yes			107	0.00122	1	1										0.00061											0.00122
ENSG00000283414	ENSG00000283414.1	ENST00000637979	ENST00000637979.1	U6	snRNA			1	43716467	43716556	1		yes					U6	yes			107	0.01638	3	3							0.01638	0.01213		0.00408
ENSG00000207508	ENSG00000207508.1	ENST00000384777	ENST00000384777.1	RNU6-1237P	snRNA	RNU6-1237P	HGNC:48200	1	40177843	40177949	1		yes					U6	yes			107	0.00202	1	1								0.00202
ENSG00000207194	ENSG00000207194.1	ENST00000384465	ENST00000384465.1	RNU6-1026P	snRNA	RNU6-1026P	HGNC:47989	1	50582404	50582511	1		yes					U6	yes			107	0.00612	2	2									0.00262	0.00612
ENSG00000238653	ENSG00000238653.1	ENST00000458856	ENST00000458856.1	RNU7-62P	snRNA	RNU7-62P	HGNC:34158	1	64384398	64384459	-1		yes					U7				63	0	0	0
ENSG00000200575	ENSG00000200575.1	ENST00000363705	ENST00000363705.1	RNU6-414P	snRNA	RNU6-414P	HGNC:47377	1	61816419	61816522	1	yes	yes					U6	yes	yes	yes	107	0.00219	1	1									0.00219
ENSG00000212360	ENSG00000212360.1	ENST00000391058	ENST00000391058.1	RNU6-1177P	snRNA	RNU6-1177P	HGNC:48140	1	61852499	61852602	1		yes					U6	yes			107	0	0	0
ENSG00000222624	ENSG00000222624.1	ENST00000410692	ENST00000410692.1	RNU2-15P	snRNA	RNU2-15P	HGNC:48508	1	65415816	65416006	1	yes	yes					U2	yes	yes	yes	191	0.04098	7	4			0.02137		0.02245			0.00173	0.00437	0.00877	0.04098	0.00662	0.03377
ENSG00000223152	ENSG00000223152.1	ENST00000411220	ENST00000411220.1	RNU4-88P	snRNA	RNU4-88P	HGNC:47024	1	66094461	66094546	-1		yes					U4	yes			141	0.00768	1	1																								0.00768
ENSG00000252338	ENSG00000252338.1	ENST00000516529	ENST00000516529.1	RNU6-503P	snRNA	RNU6-503P	HGNC:47466	1	75538015	75538119	-1		yes					U6	yes			107	0.00101	1	1																				0.00101
ENSG00000251767	ENSG00000251767.1	ENST00000515958	ENST00000515958.1	RNU7-8P	snRNA	RNU7-8P	HGNC:34104	1	77420325	77420386	1		yes					U7				63	0.01821	3	5						0.01821		0.00782	0.0026	0.00408		0.01735
ENSG00000212248	ENSG00000212248.1	ENST00000390946	ENST00000390946.1	RNU6-750P	snRNA	RNU6-750P	HGNC:47713	1	99978939	99979045	1		yes					U6	yes			107	0.00738	1	1											0.00738
ENSG00000207234	ENSG00000207234.1	ENST00000384505	ENST00000384505.1	RNU6-125P	snRNA	RNU6-125P	HGNC:47088	1	88816779	88816885	1		yes					U6	yes			107	0	0	0
ENSG00000202259	ENSG00000202259.1	ENST00000365389	ENST00000365389.1	RNU6-1318P	snRNA	RNU6-1318P	HGNC:48281	1	100000637	100000739	-1		yes					U6	yes			107	0.00111	1	1																					0.00111
ENSG00000212459	ENSG00000212459.1	ENST00000391157	ENST00000391157.1	RNU6-695P	snRNA	RNU6-695P	HGNC:47658	1	90253456	90253559	-1		yes					U6	yes			107	0	0	0
ENSG00000201491	ENSG00000201491.1	ENST00000364621	ENST00000364621.1	RNU4-75P	snRNA	RNU4-75P	HGNC:47011	1	99784740	99784885	-1		yes					U4	yes			141	0.38172	14	10														0.14829	0.01821		0.38172	0.02137		0.01961	0.11766	0.0045	0.01639	0.30536
ENSG00000200800	ENSG00000200800.1	ENST00000363930	ENST00000363930.1	RNU1-130P	snRNA	RNU1-130P	HGNC:48472	1	96225901	96226060	1		yes					U1	yes			164	0.11467	16	10				0.03707	0.06736		0.11467	0.08732		0.04078	0.01475	0.00083	0.04825
ENSG00000252530	ENSG00000252530.1	ENST00000516721	ENST00000516721.1	RNU6-965P	snRNA	RNU6-965P	HGNC:47928	1	101728642	101728737	-1		yes					U6	yes			107	0	0	0
ENSG00000252005	ENSG00000252005.2	ENST00000516196	ENST00000516196.2	RNU4ATAC8P	snRNA	RNU4ATAC8P	HGNC:46894	1	73883714	73883822	1		yes					U4ATAC	yes			127	0.00612	1	1										0.00612	0.00492
ENSG00000252717	ENSG00000252717.1	ENST00000516908	ENST00000516908.1	RNU6-352P	snRNA	RNU6-352P	HGNC:47315	1	101859851	101859957	1		yes					U6	yes			107	0	0	0
ENSG00000207472	ENSG00000207472.1	ENST00000384741	ENST00000384741.1	RNU6-41P	snRNA	RNU6-41P	HGNC:34247	1	182982212	182982318	-1		yes					U6	yes			107	0.00852	6	6																				0.0049	0.00692	0.00066	0.00151	0.008
ENSG00000199849	ENSG00000199849.1	ENST00000362979	ENST00000362979.1	RNU5F-6P	snRNA	RNU5F-6P	HGNC:42523	1	164351273	164351388	1		yes					U5	yes			116	0.12824	14	12		0.12454	0.12824	0.09268	0.06736		0.01638	0.02772	0.1142	0.10315	0.1037	0.01588	0.05565
ENSG00000251813	ENSG00000251813.1	ENST00000516004	ENST00000516004.1	RNU6-983P	snRNA	RNU6-983P	HGNC:47946	1	194488103	194488205	-1		yes					U6	yes			107	0	0	0
ENSG00000202491	ENSG00000202491.1	ENST00000365621	ENST00000365621.1	RNU6-716P	snRNA	RNU6-716P	HGNC:47679	1	200008505	200008607	-1							U6	yes			107	0.00612	1	1																					0.00612
ENSG00000273629	ENSG00000273629.1	ENST00000616123	ENST00000616123.1	U7	snRNA			1	176217541	176217602	1		yes					U7				63	0.00408	1	2										0.00408
ENSG00000201493	ENSG00000201493.1	ENST00000364623	ENST00000364623.1	RNU1-141P	snRNA	RNU1-141P	HGNC:48483	1	218129795	218129952	1		yes					U1	yes			164	0.02245	1	1					0.02245						0.00134		0.01535
ENSG00000200139	ENSG00000200139.1	ENST00000363269	ENST00000363269.1	RNU6-778P	snRNA	RNU6-778P	HGNC:47741	1	199888159	199888261	1		yes					U6	yes			107	0.01854	1	1				0.01854						0.01223	0.00738
ENSG00000253025	ENSG00000253025.1	ENST00000517216	ENST00000517216.1	RNU2-12P	snRNA	RNU2-12P	HGNC:48505	1	176243862	176244029	-1	yes	yes					U2	yes	yes	yes	191	0	0	0
ENSG00000202329	ENSG00000202329.1	ENST00000365459	ENST00000365459.1	RNU6-609P	snRNA	RNU6-609P	HGNC:47572	1	200014689	200014795	-1		yes					U6	yes			107	0.00322	3	3																				0.00202
ENSG00000252860	ENSG00000252860.1	ENST00000517051	ENST00000517051.1	RNU6-570P	snRNA	RNU6-570P	HGNC:47533	1	200054061	200054165	1	yes	yes					U6	yes	yes	yes	107	0	0	0
ENSG00000207149	ENSG00000207149.1	ENST00000384420	ENST00000384420.1	RNU6-465P	snRNA	RNU6-465P	HGNC:47428	1	120126974	120127074	1		yes					U6	yes			107	0	0	0
ENSG00000202184	ENSG00000202184.1	ENST00000365314	ENST00000365314.1	RNU6-1283P	snRNA	RNU6-1283P	HGNC:48246	1	246189014	246189118	-1		yes					U6	yes			107	0.01854	1	1														0.01854							0.01223
ENSG00000200495	ENSG00000200495.1	ENST00000363625	ENST00000363625.1	RNU6-1205P	snRNA	RNU6-1205P	HGNC:48168	1	248912690	248912795	-1		yes					U6	yes			107	0.00816	1	1																					0.00816			0.00096
ENSG00000200972	ENSG00000200972.1	ENST00000364102	ENST00000364102.1	RNU5A-8P	snRNA	RNU5A-8P	HGNC:42530	1	210374154	210374267	-1	yes	yes	yes	9.044		yes	U5	yes	yes	yes	116	37.6247	75	65	yes								0.00131					9.00879	3.51454	7.38355	20.7475	25.3053	32.8772	31.8336	15.8014	8.77275	37.6247	22.9867
ENSG00000202025	ENSG00000202025.1	ENST00000365155	ENST00000365155.1	RNU6-1240P	snRNA	RNU6-1240P	HGNC:48203	1	186311825	186311928	-1							U6	yes			107	0	0	0
ENSG00000222067	ENSG00000222067.1	ENST00000410135	ENST00000410135.1	RNU4-86P	snRNA	RNU4-86P	HGNC:47022	11	126214260	126214478	-1		yes					U4	yes			141	0.01616	5	4																					0.0053	0.00656		0.00768
ENSG00000199886	ENSG00000199886.1	ENST00000363016	ENST00000363016.1	RNU6-249P	snRNA	RNU6-249P	HGNC:47212	12	42398550	42398651	1		yes					U6	yes			107	0.00087	1	1									0.00087
ENSG00000207153	ENSG00000207153.1	ENST00000384424	ENST00000384424.1	RNU6-933P	snRNA	RNU6-933P	HGNC:47896	11	60985061	60985167	-1		yes					U6	yes			107	0	0	0
ENSG00000251907	ENSG00000251907.1	ENST00000516098	ENST00000516098.1	RNU6-240P	snRNA	RNU6-240P	HGNC:47203	14	73659564	73659660	-1		yes					U6	yes			107	0.02425	1	1																				0.02425	0.00612		0.00738
ENSG00000275030	ENSG00000275030.1	ENST00000622329	ENST00000622329.1	RNU6-538P	snRNA	RNU6-538P	HGNC:47501	9	66142221	66142327	-1							U6	yes			107	0	0	0
ENSG00000251934	ENSG00000251934.1	ENST00000516125	ENST00000516125.1	RNU6-1143P	snRNA	RNU6-1143P	HGNC:48106	11	3714772	3714875	-1		yes					U6	yes			107	0.00164	1	1																							0.00164	0.0009
ENSG00000238304	ENSG00000238304.1	ENST00000459175	ENST00000459175.1	RNU7-50P	snRNA	RNU7-50P	HGNC:34146	11	3781395	3781456	1		yes					U7				63	0.00437	1	2									0.00437
ENSG00000251981	ENSG00000251981.1	ENST00000516172	ENST00000516172.1	RNU7-52P	snRNA	RNU7-52P	HGNC:34148	17	62383104	62383166	1		yes					U7				63	0.00096	1	2													0.00096
ENSG00000238551	ENSG00000238551.1	ENST00000459461	ENST00000459461.1	RNU6-1193P	snRNA	RNU6-1193P	HGNC:48156	9	64380194	64380300	1		yes					U6	yes			107	0	0	0
ENSG00000201444	ENSG00000201444.1	ENST00000364574	ENST00000364574.1	RNU6-1082P	snRNA	RNU6-1082P	HGNC:48045	9	117707996	117708102	-1		yes					U6	yes			107	0.00238	1	1																						0.00238	0.00134
ENSG00000199697	ENSG00000199697.1	ENST00000362827	ENST00000362827.1	RNU6-446P	snRNA	RNU6-446P	HGNC:47409	17	62683905	62684010	1							U6	yes			107	0	0	0
ENSG00000201392	ENSG00000201392.1	ENST00000364522	ENST00000364522.1	RNU6-1078P	snRNA	RNU6-1078P	HGNC:48041	X	71965972	71966074	-1		yes					U6	yes			107	0.00072	1	1																					0.00072
ENSG00000212385	ENSG00000212385.1	ENST00000391083	ENST00000391083.1	RNU6-817P	snRNA	RNU6-817P	HGNC:47780	1	116413766	116413869	-1		yes					U6	yes			107	0	0	0
ENSG00000200224	ENSG00000200224.2	ENST00000363354	ENST00000363354.2	RNU6-626P	snRNA	RNU6-626P	HGNC:47589	6	56945730	56945836	1		yes					U6	yes			107	0.00662	3	3									0.00187	0.00612	0.00421	0.00662	0.00219
ENSG00000200893	ENSG00000200893.1	ENST00000364023	ENST00000364023.1	RNU6-944P	snRNA	RNU6-944P	HGNC:47907	16	20784509	20784615	1		yes					U6	yes			107	0.06412	3	3			0.06412	0.01854	0.02245	0.01821			0.00656	0.01223	0.04425	0.01588	0.01535
ENSG00000252628	ENSG00000252628.2	ENST00000516819	ENST00000516819.2	RNU6-453P	snRNA	RNU6-453P	HGNC:47416	17	44307088	44307172	1		yes					U6	yes			107	0.01159	4	4								0.00606	0.00219		0.01159	0.00225	0.00219
ENSG00000212226	ENSG00000212226.1	ENST00000390924	ENST00000390924.1	RNU6-907P	snRNA	RNU6-907P	HGNC:47870	4	89130852	89130953	1							U6	yes			107	0.00128	1	1													0.00128
ENSG00000275908	ENSG00000275908.1	ENST00000618345	ENST00000618345.1		snRNA			16	20823443	20823537	1		yes					other
ENSG00000201186	ENSG00000201186.1	ENST00000364316	ENST00000364316.1	RNU4-33P	snRNA	RNU4-33P	HGNC:46969	4	119367562	119367646	1		yes					U4	yes			141	0.00078	1	1
ENSG00000253074	ENSG00000253074.1	ENST00000517265	ENST00000517265.1	RNU6-586P	snRNA	RNU6-586P	HGNC:47549	1	67196140	67196243	1		yes					U6	yes			107	0	0	0
ENSG00000252116	ENSG00000252116.1	ENST00000516307	ENST00000516307.1	RNU4ATAC4P	snRNA	RNU4ATAC4P	HGNC:46890	1	67267601	67267726	-1		yes					U4ATAC	yes			127	0.15314	15	12																	0.04491	0.02137		0.07632	0.1229	0.01544	0.06399	0.15314
ENSG00000223263	ENSG00000223263.1	ENST00000411331	ENST00000411331.1	RNU6-387P	snRNA	RNU6-387P	HGNC:47350	1	67417214	67417318	1		yes					U6	yes			107	0.03707	3	3			0.02137	0.03707			0.01638	0.0192	0.00262	0.02447	0.01609
ENSG00000207504	ENSG00000207504.1	ENST00000384773	ENST00000384773.1	RNU6-1031P	snRNA	RNU6-1031P	HGNC:47994	1	67541127	67541233	1		yes					U6	yes			107	0	0	0
ENSG00000238417	ENSG00000238417.1	ENST00000459054	ENST00000459054.1	RNU7-63P	snRNA	RNU7-63P	HGNC:34159	16	8705456	8705517	-1		yes					U7				63	0.00612	1	2										0.00612		0.00441
ENSG00000201746	ENSG00000201746.1	ENST00000364876	ENST00000364876.1	RNU6-828P	snRNA	RNU6-828P	HGNC:47791	1	10163268	10163374	1		yes					U6	yes			107	0.01638	1	1							0.01638	0.01213				0.00662	0.00768
ENSG00000199562	ENSG00000199562.1	ENST00000362692	ENST00000362692.1	RNU6-37P	snRNA	RNU6-37P	HGNC:34281	1	10298966	10299072	1		yes				yes	U6	yes			107	0.77644	100	93	yes							0.66609	0.43042	0.77644	0.36625	0.63063	0.58785
ENSG00000201441	ENSG00000201441.1	ENST00000364571	ENST00000364571.1	RNU6-646P	snRNA	RNU6-646P	HGNC:47609	3	196708859	196708964	-1	yes	yes					U6	yes	yes	yes	107	0.02447	4	4														0.01854							0.02447		0.00164
ENSG00000252887	ENSG00000252887.1	ENST00000517078	ENST00000517078.1	RNU6-430P	snRNA	RNU6-430P	HGNC:47393	16	89443318	89443424	1	yes	yes					U6	yes	yes	yes	107	0.00667	3	3												0.00667	0.00219
ENSG00000272359	ENSG00000272359.1	ENST00000607443	ENST00000607443.1	RNU4-89P	snRNA	RNU4-89P	HGNC:47025	3	196747192	196747324	-1		yes					U4	yes			141	0.03426	12	9																0.01779	0.02245			0.02478	0.00415	0.01756	0.00803	0.03426
ENSG00000206892	ENSG00000206892.1	ENST00000384165	ENST00000384165.1	RNU6-42P	snRNA	RNU6-42P	HGNC:34286	3	196784980	196785086	-1						yes	U6	yes			107	0.57536	63	59	yes													0.01854	0.05463			0.02137	0.01638	0.4023	0.57536	0.31019	0.29615	0.39739
ENSG00000252431	ENSG00000252431.1	ENST00000516622	ENST00000516622.1	RNU6-1247P	snRNA	RNU6-1247P	HGNC:48210	6	151280515	151280612	-1		yes					U6	yes			107	0	0	0
ENSG00000212298	ENSG00000212298.1	ENST00000390996	ENST00000390996.1	RNU6-1009P	snRNA	RNU6-1009P	HGNC:47972	12	64204793	64204899	1		yes					U6	yes			107	0.00623	2	2											0.00623
ENSG00000251788	ENSG00000251788.1	ENST00000515979	ENST00000515979.1	RNU5A-7P	snRNA	RNU5A-7P	HGNC:42529	12	64228560	64228675	-1		yes					U5	yes			116	0.06698	15	13															0.05463	0.01779	0.02245	0.02137		0.01617	0.01071	0.02692	0.06698	0.05793
ENSG00000206836	ENSG00000206836.1	ENST00000384109	ENST00000384109.1	RNU6-1029P	snRNA	RNU6-1029P	HGNC:47992	2	197447745	197447851	1		yes					U6	yes			107	0.00987	3	3									0.00656			0.00662	0.00987
ENSG00000222225	ENSG00000222225.1	ENST00000410293	ENST00000410293.1	RNU6-447P	snRNA	RNU6-447P	HGNC:47410	11	152999	153102	-1							U6	yes			107	0	0	0
ENSG00000222796	ENSG00000222796.1	ENST00000410864	ENST00000410864.1	RNU6-383P	snRNA	RNU6-383P	HGNC:47346	X	150955494	150955587	-1		yes					U6	yes			107	0.03881	6	6															0.01821					0.03881	0.02936		0.0295	0.00768
ENSG00000207422	ENSG00000207422.1	ENST00000384691	ENST00000384691.1	RNU6-813P	snRNA	RNU6-813P	HGNC:47776	6	151615773	151615879	-1		yes					U6	yes			107	0.00662	1	1																				0.00303
ENSG00000207208	ENSG00000207208.1	ENST00000384479	ENST00000384479.1	RNU6-790P	snRNA	RNU6-790P	HGNC:47753	14	101803227	101803331	1		yes					U6	yes			107	0	0	0
ENSG00000200648	ENSG00000200648.1	ENST00000363778	ENST00000363778.1	RNU6-226P	snRNA	RNU6-226P	HGNC:47189	5	175703898	175704004	1		yes					U6	yes			107	0	0	0
ENSG00000277341	ENSG00000277341.1	ENST00000618289	ENST00000618289.1	RNU6-489P	snRNA	RNU6-489P	HGNC:47452	17	37907957	37908063	1		yes					U6	yes			107	0.00202	1	1								0.00202					0.00192
ENSG00000207296	ENSG00000207296.1	ENST00000384566	ENST00000384566.1	RNU6-140P	snRNA	RNU6-140P	HGNC:47103	19	38797002	38797109	-1		yes					U6	yes			107	0.00246	1	1																							0.00246
ENSG00000252807	ENSG00000252807.1	ENST00000516998	ENST00000516998.1	RNU6-1006P	snRNA	RNU6-1006P	HGNC:47969	2	170119996	170120098	-1		yes					U6	yes			107	0	0	0
ENSG00000252746	ENSG00000252746.1	ENST00000516937	ENST00000516937.1	RNU6-273P	snRNA	RNU6-273P	HGNC:47236	14	37187219	37187314	1		yes					U6	yes			107	0	0	0
ENSG00000207046	ENSG00000207046.1	ENST00000384319	ENST00000384319.1	RNU6-886P	snRNA	RNU6-886P	HGNC:47849	14	37434469	37434573	-1		yes					U6	yes			107	0	0	0
ENSG00000252339	ENSG00000252339.1	ENST00000516530	ENST00000516530.1	RNU6-1061P	snRNA	RNU6-1061P	HGNC:48024	16	71563430	71563528	-1		yes					U6	yes			107	0	0	0
ENSG00000283369	ENSG00000283369.1	ENST00000637707	ENST00000637707.1	U6	snRNA			1	247607126	247607201	-1		yes					U6	yes			107	0.00132	1	1
ENSG00000251977	ENSG00000251977.1	ENST00000516168	ENST00000516168.1	RNU6-991P	snRNA	RNU6-991P	HGNC:47954	1	8292157	8292263	-1		yes					U6	yes			107	0.00219	1	1																						0.00219
ENSG00000252720	ENSG00000252720.1	ENST00000516911	ENST00000516911.1	RNU6-1258P	snRNA	RNU6-1258P	HGNC:48221	14	93437400	93437510	-1		yes					U6	yes			107	0	0	0
ENSG00000200197	ENSG00000200197.1	ENST00000363327	ENST00000363327.1	RNU1-21P	snRNA	RNU1-21P	HGNC:41947	11	123763927	123764089	1		yes					U1	yes			164	0.14829	26	16			0.04275	0.14829	0.04491		0.01638	0.08043	0.03542	0.10647	0.03934	0.01757	0.06118
ENSG00000206583	ENSG00000206583.1	ENST00000383856	ENST00000383856.1	RNU6-1292P	snRNA	RNU6-1292P	HGNC:48255	11	85509938	85510044	1		yes					U6	yes			107	0.01821	1	1						0.01821						0.01323	0.00085
ENSG00000199301	ENSG00000199301.1	ENST00000362431	ENST00000362431.1	RNU6-208P	snRNA	RNU6-208P	HGNC:47171	16	71666091	71666197	1		yes					U6	yes			107	0.00492	1	1											0.00492	0.00265
ENSG00000252494	ENSG00000252494.1	ENST00000516685	ENST00000516685.1	RNU6-126P	snRNA	RNU6-126P	HGNC:47089	11	78133420	78133522	-1		yes					U6	yes			107	0	0	0
ENSG00000202229	ENSG00000202229.1	ENST00000365359	ENST00000365359.1	RNU6-1138P	snRNA	RNU6-1138P	HGNC:48101	14	23156309	23156414	-1		yes					U6	yes			107	0.01985	3	3															0.01821					0.00647				0.00384
ENSG00000252347	ENSG00000252347.1	ENST00000516538	ENST00000516538.1	RNU6-1046P	snRNA	RNU6-1046P	HGNC:48009	14	23259460	23259566	-1		yes					U6	yes			107	0	0	0
ENSG00000201431	ENSG00000201431.1	ENST00000364561	ENST00000364561.1	RNU6-1277P	snRNA	RNU6-1277P	HGNC:48240	14	37827798	37827904	-1		yes					U6	yes			107	0	0	0
ENSG00000263474	ENSG00000263474.1	ENST00000585053	ENST00000585053.1	U6	snRNA			HSCHR6_MHC_MCF_CTG1	2427127	2427226	1							U6
ENSG00000252545	ENSG00000252545.1	ENST00000516736	ENST00000516736.1	RNU6-362P	snRNA	RNU6-362P	HGNC:47325	17	75031097	75031186	1		yes					U6	yes			107	0	0	0
ENSG00000200331	ENSG00000200331.1	ENST00000363461	ENST00000363461.1	RNU6-183P	snRNA	RNU6-183P	HGNC:47146	5	78314916	78315025	-1		yes					U6	yes			107	0.00087	1	1																				0.00071			0.00087
ENSG00000283442	ENSG00000283442.1	ENST00000638126	ENST00000638126.1	U4	snRNA			1	155894281	155894386	1		yes					U4	yes			141	0.13903	30	21		0.03558		0.05561	0.08982	0.07284		0.00728	0.02951	0.05408	0.00866	0.05817	0.13903
ENSG00000263937	ENSG00000263937.1	ENST00000584076	ENST00000584076.1	U6	snRNA			HSCHR6_MHC_COX_CTG1	406342	406441	1							U6
ENSG00000265921	ENSG00000265921.1	ENST00000581785	ENST00000581785.1	U6	snRNA			HSCHR6_MHC_COX_CTG1	2565385	2565484	1							U6
ENSG00000265409	ENSG00000265409.1	ENST00000584993	ENST00000584993.1	U6	snRNA			HSCHR6_MHC_COX_CTG1	3234208	3234310	-1							U6
ENSG00000263869	ENSG00000263869.1	ENST00000583433	ENST00000583433.1	U6	snRNA			HSCHR6_MHC_COX_CTG1	3790999	3791105	1							U6
ENSG00000274806	ENSG00000274806.1	ENST00000614083	ENST00000614083.1	U2	snRNA			HSCHR9_1_CTG3	170539	170718	-1							U2
ENSG00000206759	ENSG00000206759.1	ENST00000384032	ENST00000384032.1	RNU6-787P	snRNA	RNU6-787P	HGNC:47750	3	66293114	66293220	-1							U6	yes			107	0.00303	1	1																				0.00303
ENSG00000239122	ENSG00000239122.1	ENST00000459191	ENST00000459191.1	RNU2-11P	snRNA	RNU2-11P	HGNC:48504	3	195928589	195928775	-1		yes					U2	yes			191	0.34305	25	13													0.00384			0.01779	0.06736	0.04275	0.04914	0.09971	0.09045	0.05136	0.34305	0.09719
ENSG00000252174	ENSG00000252174.1	ENST00000516365	ENST00000516365.1	RNU7-18P	snRNA	RNU7-18P	HGNC:34114	3	196072819	196072880	1		yes					U7				63	0.00983	2	3								0.00404		0.00408	0.00983
ENSG00000266870	ENSG00000266870.1	ENST00000584269	ENST00000584269.1	U6	snRNA			HSCHR6_MHC_SSTO_CTG1	225038	225137	1							U6
ENSG00000266784	ENSG00000266784.1	ENST00000583231	ENST00000583231.1	U6	snRNA			HSCHR6_MHC_SSTO_CTG1	2672351	2672457	1							U6
ENSG00000263638	ENSG00000263638.1	ENST00000579440	ENST00000579440.1	U6	snRNA			HSCHR6_MHC_SSTO_CTG1	3056243	3056345	-1							U6
ENSG00000265048	ENSG00000265048.1	ENST00000578062	ENST00000578062.1	U6	snRNA			HSCHR6_MHC_SSTO_CTG1	3668802	3668908	1							U6
ENSG00000266860	ENSG00000266860.1	ENST00000578081	ENST00000578081.1	U1	snRNA			HSCHR6_MHC_SSTO_CTG1	3976599	3976747	-1							U1
ENSG00000265248	ENSG00000265248.1	ENST00000583575	ENST00000583575.1	U1	snRNA			HSCHR6_MHC_SSTO_CTG1	3928346	3928509	-1							U1
ENSG00000292213	ENSG00000292213.1	ENST00000710080	ENST00000710080.1	RNU6-722P	snRNA	RNU6-722P	HGNC:47685	HSCHRX_3_CTG3	118014	118117	-1							U6
ENSG00000264704	ENSG00000264704.1	ENST00000578102	ENST00000578102.1	U1	snRNA			HSCHR6_MHC_SSTO_CTG1	3826562	3826709	-1							U1
ENSG00000265838	ENSG00000265838.1	ENST00000581325	ENST00000581325.1	U1	snRNA			HSCHR6_MHC_SSTO_CTG1	3848355	3848506	-1							U1
ENSG00000264960	ENSG00000264960.1	ENST00000578508	ENST00000578508.1	U1	snRNA			HSCHR6_MHC_SSTO_CTG1	3887783	3887930	-1							U1
ENSG00000292203	ENSG00000292203.1	ENST00000710027	ENST00000710027.1	RNU4-52P	snRNA	RNU4-52P	HGNC:46988	HSCHRX_3_CTG3	240979	241116	1							U4
ENSG00000199836	ENSG00000199836.1	ENST00000362966	ENST00000362966.1	RNU1-47P	snRNA	RNU1-47P	HGNC:48389	14	99945315	99945477	1		yes					U1	yes			164	0.04491	7	4		0.01779			0.04491		0.01638	0.02223	0.01748	0.00846	0.00123		0.04222
ENSG00000238529	ENSG00000238529.1	ENST00000459383	ENST00000459383.1	RNU6-599P	snRNA	RNU6-599P	HGNC:47562	9	42863200	42863306	1		yes					U6	yes			107	0	0	0
ENSG00000252772	ENSG00000252772.1	ENST00000516963	ENST00000516963.1	RNU6-714P	snRNA	RNU6-714P	HGNC:47677	9	92820977	92821079	1	yes	yes					U6	yes	yes	yes	107	0	0	0
ENSG00000239081	ENSG00000239081.1	ENST00000458867	ENST00000458867.1	RNU7-24P	snRNA	RNU7-24P	HGNC:34120	16	24400056	24400117	-1		yes					U7				63	0.00729	3	5																					0.00612	0.00729
ENSG00000212521	ENSG00000212521.1	ENST00000391219	ENST00000391219.1	RNU6-918P	snRNA	RNU6-918P	HGNC:47881	9	98032230	98032335	1	yes						U6	yes	yes	yes	107	0.00512	1	1									0.00437	0.00408	0.00492		0.00512
ENSG00000274197	ENSG00000274197.1	ENST00000618561	ENST00000618561.1	U4	snRNA			11	130114251	130114335	-1		yes					U4	yes			141	0.02245	9	6					0.02245								0.01535							0.00445	0.01709	0.00202	0.01193	0.00886
ENSG00000264185	ENSG00000264185.1	ENST00000581308	ENST00000581308.1	U6	snRNA			HSCHR6_MHC_COX_CTG1	2850470	2850576	1							U6
ENSG00000222924	ENSG00000222924.1	ENST00000410992	ENST00000410992.1	RNU6-1148P	snRNA	RNU6-1148P	HGNC:48111	5	138069355	138069458	-1		yes					U6	yes			107	0	0	0
ENSG00000207206	ENSG00000207206.1	ENST00000384477	ENST00000384477.1	RNU6-1035P	snRNA	RNU6-1035P	HGNC:47998	9	81725243	81725349	-1		yes					U6	yes			107	0.00384	1	1										0.00306			0.00384
ENSG00000278331	ENSG00000278331.1	ENST00000621869	ENST00000621869.1	RNU6-156P	snRNA	RNU6-156P	HGNC:47119	9	40759600	40759706	-1		yes					U6	yes			107	0.00184	1	1											0.00184
ENSG00000252400	ENSG00000252400.1	ENST00000516591	ENST00000516591.1	RNU6-1291P	snRNA	RNU6-1291P	HGNC:48254	14	51522864	51522967	1		yes					U6	yes			107	0	0	0
ENSG00000212460	ENSG00000212460.1	ENST00000391158	ENST00000391158.1	RNU6-460P	snRNA	RNU6-460P	HGNC:47423	5	138116573	138116680	1		yes					U6	yes			107	0.02245	2	2			0.02137		0.02245	0.01821					0.01475	0.01512	0.01919
ENSG00000199880	ENSG00000199880.1	ENST00000363010	ENST00000363010.1	RNU6-888P	snRNA	RNU6-888P	HGNC:47851	5	138123011	138123111	-1		yes					U6	yes			107	0.05463	3	3														0.01854	0.05463				0.01638	0.01213	0.01223
ENSG00000207336	ENSG00000207336.1	ENST00000384606	ENST00000384606.1	RNU6-658P	snRNA	RNU6-658P	HGNC:47621	5	74725099	74725204	-1		yes					U6	yes			107	0	0	0
ENSG00000251960	ENSG00000251960.1	ENST00000516151	ENST00000516151.1	RNU6-559P	snRNA	RNU6-559P	HGNC:47522	9	15143289	15143386	1		yes					U6	yes			107	0	0	0
ENSG00000199645	ENSG00000199645.1	ENST00000362775	ENST00000362775.1	RNU6-1330P	snRNA	RNU6-1330P	HGNC:48293	5	74779309	74779413	1		yes					U6	yes			107	0.00067	1	1								0.00067
ENSG00000265223	ENSG00000265223.1	ENST00000579167	ENST00000579167.1	RNU1-79P	snRNA	RNU1-79P	HGNC:48421	HSCHR6_MHC_COX_CTG1	3931432	3931580	-1							U1
ENSG00000264909	ENSG00000264909.1	ENST00000583936	ENST00000583936.1	U1	snRNA			HSCHR6_MHC_COX_CTG1	3969622	3969768	-1							U1
ENSG00000264259	ENSG00000264259.1	ENST00000585125	ENST00000585125.1	RNU1-116P	snRNA	RNU1-116P	HGNC:48458	HSCHR6_MHC_COX_CTG1	3995582	3995728	-1							U1
ENSG00000222686	ENSG00000222686.1	ENST00000410754	ENST00000410754.1	RNU4-72P	snRNA	RNU4-72P	HGNC:47008	6	85751581	85751753	1		yes					U4	yes			141	0.02245	1	1					0.02245		0.01638	0.01213		0.00082	0.00369		0.01535
ENSG00000202103	ENSG00000202103.1	ENST00000365233	ENST00000365233.1	RNU4-12P	snRNA	RNU4-12P	HGNC:46948	6	85993021	85993159	-1		yes					U4	yes			141	0.04459	28	20																0.01779				0.00919	0.03408	0.01543	0.00942	0.04459
ENSG00000252611	ENSG00000252611.1	ENST00000516802	ENST00000516802.1	RNU6-1121P	snRNA	RNU6-1121P	HGNC:48084	10	114969460	114969568	-1		yes					U6	yes			107	0.00662	1	1
ENSG00000252839	ENSG00000252839.1	ENST00000517030	ENST00000517030.1	RNU6-419P	snRNA	RNU6-419P	HGNC:47382	14	73246818	73246880	-1	yes	yes					U6	yes	yes	yes	107	0.02569	1	1								0.00243		0.02569	0.01082	0.01787	0.01919
ENSG00000206875	ENSG00000206875.1	ENST00000384148	ENST00000384148.1	RNU6-761P	snRNA	RNU6-761P	HGNC:47724	6	42018408	42018514	-1		yes					U6	yes			107	0.14128	13	12															0.01821				0.01638	0.14128	0.00489	0.00721	0.00369	0.01386
ENSG00000266626	ENSG00000266626.1	ENST00000584333	ENST00000584333.1	U6	snRNA			HSCHR6_MHC_SSTO_CTG1	2386500	2386599	1							U6
ENSG00000222858	ENSG00000222858.1	ENST00000410926	ENST00000410926.1	RNU6-920P	snRNA	RNU6-920P	HGNC:47883	17	29641611	29641702	-1	yes	yes					U6	yes	yes	yes	107	0.00331	1	1
ENSG00000221564	ENSG00000221564.1	ENST00000408637	ENST00000408637.1	RNU6ATAC42P	snRNA	RNU6ATAC42P	HGNC:46941	12	64939023	64939117	1		yes					U6ATAC	yes			126	0.03397	9	7								0.00606	0.00077	0.03059	0.03397	0.00827	0.01279
ENSG00000207099	ENSG00000207099.1	ENST00000384371	ENST00000384371.1	RNU6-166P	snRNA	RNU6-166P	HGNC:47129	12	65095749	65095855	1		yes					U6	yes			107	0.02245	3	3				0.01854	0.02245	0.01821	0.01638	0.01386		0.01223		0.01456	0.01535											0.00096
ENSG00000212330	ENSG00000212330.1	ENST00000391028	ENST00000391028.1	RNU6-244P	snRNA	RNU6-244P	HGNC:47207	14	102501676	102501779	1							U6	yes			107	0.00093	1	1								0.00093
ENSG00000206969	ENSG00000206969.1	ENST00000384242	ENST00000384242.1	RNU6-1316P	snRNA	RNU6-1316P	HGNC:48279	14	102865856	102865963	1		yes					U6	yes			107	0.00219	1	1								0.00071	0.00219		0.00087	0.00078	0.00219
ENSG00000252008	ENSG00000252008.1	ENST00000516199	ENST00000516199.1	RNU6-927P	snRNA	RNU6-927P	HGNC:47890	12	124901512	124901611	1	yes	yes					U6	yes	yes	yes	107	0	0	0
ENSG00000263467	ENSG00000263467.1	ENST00000579598	ENST00000579598.1	U6	snRNA			HSCHR6_MHC_DBB_CTG1	2342381	2342480	1							U6
ENSG00000263896	ENSG00000263896.1	ENST00000581939	ENST00000581939.1	U6	snRNA			HSCHR6_MHC_DBB_CTG1	3004725	3004827	-1							U6
ENSG00000265351	ENSG00000265351.1	ENST00000581728	ENST00000581728.1	U6	snRNA			HSCHR6_MHC_DBB_CTG1	3593990	3594096	1							U6
ENSG00000265983	ENSG00000265983.1	ENST00000577618	ENST00000577618.1	U1	snRNA			HSCHR6_MHC_DBB_CTG1	3812002	3812150	-1							U1
ENSG00000206614	ENSG00000206614.1	ENST00000383887	ENST00000383887.1	RNU6-477P	snRNA	RNU6-477P	HGNC:47440	5	169552449	169552555	1		yes					U6	yes			107	0.00128	1	1													0.00128
ENSG00000238721	ENSG00000238721.1	ENST00000459053	ENST00000459053.1	RNU7-194P	snRNA	RNU7-194P	HGNC:45728	4	150209706	150209768	1	yes	yes					U7			yes	63	0.00408	1	2										0.00408
ENSG00000200483	ENSG00000200483.1	ENST00000363613	ENST00000363613.1	RNU6-1017P	snRNA	RNU6-1017P	HGNC:47980	12	131815263	131815368	-1	yes	yes					U6	yes	yes	yes	107	0	0	0
ENSG00000207486	ENSG00000207486.1	ENST00000384755	ENST00000384755.1	RNU6-1044P	snRNA	RNU6-1044P	HGNC:48007	X	73397531	73397637	-1		yes					U6	yes			107	0	0	0
ENSG00000201179	ENSG00000201179.1	ENST00000364309	ENST00000364309.1	RNU6-1322P	snRNA	RNU6-1322P	HGNC:48285	7	105332790	105332896	1		yes					U6	yes			107	0.00245	1	1										0.00245
ENSG00000253098	ENSG00000253098.1	ENST00000517289	ENST00000517289.1	RNU7-161P	snRNA	RNU7-161P	HGNC:45695	5	40911067	40911128	-1		yes					U7				63	0	0	0
ENSG00000206973	ENSG00000206973.1	ENST00000384246	ENST00000384246.1	RNU6-1145P	snRNA	RNU6-1145P	HGNC:48108	2	61605616	61605722	1		yes					U6	yes			107	0.03642	3	3						0.03642						0.02647	0.00236
ENSG00000238735	ENSG00000238735.1	ENST00000459273	ENST00000459273.1	RNU7-113P	snRNA	RNU7-113P	HGNC:45647	2	20246326	20246387	-1		yes					U7				63	0.00243	1	2										0.00111										0.00243
ENSG00000200889	ENSG00000200889.1	ENST00000364019	ENST00000364019.1	RNU4-13P	snRNA	RNU4-13P	HGNC:46949	17	59537359	59537499	-1		yes				yes	U4	yes			141	0.1946	73	52	yes													0.03707	0.03642	0.03558	0.15718	0.08549	0.01638	0.1946	0.08667	0.09368	0.1519	0.17514
ENSG00000221601	ENSG00000221601.1	ENST00000408674	ENST00000408674.1	RNU4ATAC2P	snRNA	RNU4ATAC2P	HGNC:39003	5	159318042	159318167	1		yes					U4ATAC	yes			127	0.07362	8	6		0.05338	0.02137		0.04491	0.05463	0.04914	0.06449	0.05478	0.01295	0.06252	0.06593	0.07362
ENSG00000206965	ENSG00000206965.1	ENST00000384238	ENST00000384238.1	RNU6-5P	snRNA	RNU6-5P	HGNC:34249	2	174557966	174558072	-1		yes				yes	U6	yes			107	1.11385	103	96	yes													0.07415	0.07284	0.05338		0.02137	0.03276	0.93371	1.11385	0.68312	0.59347	0.92101
ENSG00000206870	ENSG00000206870.1	ENST00000384143	ENST00000384143.1	RNU6-398P	snRNA	RNU6-398P	HGNC:47361	14	60974327	60974435	1		yes					U6	yes			107	0.02137	1	1			0.02137					0.00101			0.01475	0.0011
ENSG00000252783	ENSG00000252783.1	ENST00000516974	ENST00000516974.1	RNU6-835P	snRNA	RNU6-835P	HGNC:47798	14	87996345	87996448	-1	yes	yes					U6	yes	yes	yes	107	0	0	0
ENSG00000199924	ENSG00000199924.1	ENST00000363054	ENST00000363054.1	RNU6-1252P	snRNA	RNU6-1252P	HGNC:48215	4	52494849	52494952	1		yes					U6	yes			107	0.00093	1	1								0.00093
ENSG00000212612	ENSG00000212612.1	ENST00000391310	ENST00000391310.1	RNU6-1239P	snRNA	RNU6-1239P	HGNC:48202	14	18978847	18978953	1		yes					U6	yes			107	0.00082	1	1																					0.00082
ENSG00000264951	ENSG00000264951.1	ENST00000579614	ENST00000579614.1	U6	snRNA			HSCHR6_MHC_MCF_CTG1	3098840	3098942	-1							U6
ENSG00000200974	ENSG00000200974.1	ENST00000364104	ENST00000364104.1	RNU4-87P	snRNA	RNU4-87P	HGNC:47023	4	165252580	165252661	1		yes					U4	yes			141	0.00078	1	1
ENSG00000212387	ENSG00000212387.1	ENST00000391085	ENST00000391085.1	RNU6-1055P	snRNA	RNU6-1055P	HGNC:48018	4	186501109	186501215	1	yes	yes					U6	yes	yes	yes	107	0	0	0
ENSG00000238842	ENSG00000238842.1	ENST00000459514	ENST00000459514.1	RNU7-106P	snRNA	RNU7-106P	HGNC:45640	12	80068691	80068757	-1		yes					U7				63	0.00164	1	2																						0.00164
ENSG00000212314	ENSG00000212314.2	ENST00000391012	ENST00000391012.2	RNU6-1307P	snRNA	RNU6-1307P	HGNC:48270	19	54263951	54264053	-1		yes					U6	yes			107	0.00061	1	1								0.00061
ENSG00000221059	ENSG00000221059.1	ENST00000408132	ENST00000408132.1	RNU6ATAC6P	snRNA	RNU6ATAC6P	HGNC:46905	3	87910220	87910345	1		yes					U6ATAC	yes			126	0.02104	8	6								0.013	0.02104	0.01317	0.00499	0.00844	0.00526
ENSG00000207309	ENSG00000207309.1	ENST00000384579	ENST00000384579.1	RNU4-70P	snRNA	RNU4-70P	HGNC:47006	6	96649453	96649591	-1		yes					U4	yes			141	0.26945	18	13														0.03707	0.05463		0.26945			0.00848	0.07448	0.00825	0.00687	0.26621
ENSG00000200338	ENSG00000200338.1	ENST00000363468	ENST00000363468.1	RNU1-49P	snRNA	RNU1-49P	HGNC:48391	4	41771945	41772103	-1		yes					U1	yes			164	0.02137	3	2																		0.02137					0.01844	0.00128
ENSG00000283545	ENSG00000283545.1	ENST00000384129	ENST00000384129.2	U6	snRNA			12	45554590	45554659	-1		yes					U6	yes			107	0.16917	24	22																				0.16917	0.01918	0.01177	0.00696	0.03353
ENSG00000253063	ENSG00000253063.1	ENST00000517254	ENST00000517254.1	RNU6-494P	snRNA	RNU6-494P	HGNC:47457	12	32477382	32477471	-1		yes					U6	yes			107	0.00441	1	1
ENSG00000207295	ENSG00000207295.1	ENST00000384565	ENST00000384565.1	RNU6-851P	snRNA	RNU6-851P	HGNC:47814	2	38884560	38884666	-1		yes					U6	yes			107	0.00238	1	1																						0.00238	0.00134
ENSG00000206985	ENSG00000206985.1	ENST00000384258	ENST00000384258.1	RNU6-198P	snRNA	RNU6-198P	HGNC:47161	2	39082589	39082692	1		yes					U6	yes			107	0.02245	1	1								0.00202									0.02245							0.01535
ENSG00000252554	ENSG00000252554.1	ENST00000516745	ENST00000516745.1	RNU6-861P	snRNA	RNU6-861P	HGNC:47824	6	129436875	129436980	-1		yes					U6	yes			107	0	0	0
ENSG00000252641	ENSG00000252641.2	ENST00000516832	ENST00000516832.2	RNU6-678P	snRNA	RNU6-678P	HGNC:47641	3	133664926	133665034	1		yes					U6	yes			107	0	0	0
ENSG00000252108	ENSG00000252108.1	ENST00000516299	ENST00000516299.1	RNU6-1232P	snRNA	RNU6-1232P	HGNC:48195	5	68159061	68159146	-1		yes					U6	yes			107	0	0	0
ENSG00000223125	ENSG00000223125.1	ENST00000411193	ENST00000411193.1	RNU2-32P	snRNA	RNU2-32P	HGNC:48525	17	41467956	41468146	1		yes					U2	yes			191	2.26786	70	37		0.23129	1.1755	0.88976	2.26786	1.22007	0.24572	0.23866	0.22116	0.66297	0.90526	1.02742	1.77469
ENSG00000251916	ENSG00000251916.1	ENST00000516107	ENST00000516107.1	RNU1-61P	snRNA	RNU1-61P	HGNC:48403	6	32549940	32550090	-1		yes					U1	yes			164	0.02141	6	4																					0.02141	0.00437	0.01721	0.00768
ENSG00000207362	ENSG00000207362.1	ENST00000384632	ENST00000384632.1	RNU6-422P	snRNA	RNU6-422P	HGNC:47385	10	100258571	100258677	1		yes					U6	yes			107	0	0	0
ENSG00000207393	ENSG00000207393.1	ENST00000384663	ENST00000384663.1	RNU6-136P	snRNA	RNU6-136P	HGNC:47099	2	218589214	218589320	-1		yes					U6	yes			107	0	0	0
ENSG00000201954	ENSG00000201954.1	ENST00000365084	ENST00000365084.1	RNU6-673P	snRNA	RNU6-673P	HGNC:47636	10	76260800	76260903	-1		yes					U6	yes			107	0.00256	1	1													0.00256							0.00071			0.00087
ENSG00000252643	ENSG00000252643.1	ENST00000516834	ENST00000516834.1	RNU6-1136P	snRNA	RNU6-1136P	HGNC:48099	7	102834605	102834708	1	yes	yes					U6	yes	yes	yes	107	0.00245	1	1								0.00202		0.00245	0.00211
ENSG00000206864	ENSG00000206864.1	ENST00000384137	ENST00000384137.1	RNU6-207P	snRNA	RNU6-207P	HGNC:47170	X	105676071	105676177	-1		yes					U6	yes			107	0	0	0
ENSG00000199347	ENSG00000199347.1	ENST00000362477	ENST00000362477.1	RNU5E-1	snRNA	RNU5E-1	HGNC:10215	1	11908152	11908271	1	yes	yes	yes	13.0405	yes	yes	U5	yes	yes	yes	116	3195.81	120	103	yes	1021.9	1294.27	1857.89	3195.81	1772.2	1369.83	1014.67	754.245	1228.92	894.554	1290.16	2189.52									0.00131
ENSG00000201801	ENSG00000201801.1	ENST00000364931	ENST00000364931.1	RNU5E-4P	snRNA	RNU5E-4P	HGNC:42513	1	11909808	11909927	-1	yes	yes	yes	5.8491		yes	U5	yes	yes	yes	116	85.8018	99	85	yes		0.02137						0.00131		0.01475			9.95416	5.49943	5.15959	13.9889	17.718	4.75056	17.9852	38.7303	16.1767	85.8018	38.8714
ENSG00000252979	ENSG00000252979.1	ENST00000517170	ENST00000517170.1	RNU6-165P	snRNA	RNU6-165P	HGNC:47128	19	53766534	53766632	-1		yes					U6	yes			107	0	0	0
ENSG00000201135	ENSG00000201135.1	ENST00000364265	ENST00000364265.1	RNU6-777P	snRNA	RNU6-777P	HGNC:47740	1	12077881	12077984	-1		yes					U6	yes			107	0.00067	1	1																				0.00067
ENSG00000222249	ENSG00000222249.1	ENST00000410317	ENST00000410317.1	RNU6-262P	snRNA	RNU6-262P	HGNC:47225	11	119289562	119289677	-1		yes					U6	yes			107	0.02245	2	2					0.02245								0.01535
ENSG00000264557	ENSG00000264557.1	ENST00000583551	ENST00000583551.1	U6	snRNA			HSCHR6_MHC_MCF_CTG1	3694631	3694737	1							U6
ENSG00000264893	ENSG00000264893.1	ENST00000584018	ENST00000584018.1	U1	snRNA			HSCHR6_MHC_MCF_CTG1	3852164	3852311	-1							U1
ENSG00000263971	ENSG00000263971.1	ENST00000579513	ENST00000579513.1	U1	snRNA			HSCHR6_MHC_MCF_CTG1	3873958	3874109	-1							U1
ENSG00000252205	ENSG00000252205.1	ENST00000516396	ENST00000516396.1	RNU6-764P	snRNA	RNU6-764P	HGNC:47727	X	152250572	152250676	-1		yes					U6	yes			107	0.00085	1	1																								0.00085
ENSG00000207333	ENSG00000207333.1	ENST00000384603	ENST00000384603.1	RNU6-680P	snRNA	RNU6-680P	HGNC:47643	5	75709495	75709599	-1							U6	yes			107	0	0	0
ENSG00000221038	ENSG00000221038.1	ENST00000408111	ENST00000408111.1	RNU6ATAC7P	snRNA	RNU6ATAC7P	HGNC:46906	17	31563768	31563894	-1		yes					U6ATAC	yes			126	0.2766	40	32																	0.02245			0.2766	0.11863	0.05345	0.26778	0.27114
ENSG00000222870	ENSG00000222870.1	ENST00000410938	ENST00000410938.1	RNU6-1328P	snRNA	RNU6-1328P	HGNC:48291	7	94495299	94495404	1		yes					U6	yes			107	0.00132	1	1												0.00132
ENSG00000222727	ENSG00000222727.1	ENST00000410795	ENST00000410795.1	RNU4-64P	snRNA	RNU4-64P	HGNC:47000	4	186026456	186026586	-1		yes					U4	yes			141	0.00081	1	1																								0.00081
ENSG00000206623	ENSG00000206623.1	ENST00000383896	ENST00000383896.1	RNU6-979P	snRNA	RNU6-979P	HGNC:47942	7	28118113	28118219	-1		yes					U6	yes			107	0.00421	2	2																						0.00187	0.00421	0.00219
ENSG00000206618	ENSG00000206618.1	ENST00000383891	ENST00000383891.1	RNU6-1264P	snRNA	RNU6-1264P	HGNC:48227	17	6207163	6207269	1		yes					U6	yes			107	0.01854	2	2				0.01854				0.00202		0.01223			0.01499								0.00087
ENSG00000200013	ENSG00000200013.1	ENST00000363143	ENST00000363143.1	RNU6-623P	snRNA	RNU6-623P	HGNC:47586	17	60662333	60662437	-1		yes					U6	yes			107	0.00236	1	1																								0.00236
ENSG00000252383	ENSG00000252383.1	ENST00000516574	ENST00000516574.1	RNU6-314P	snRNA	RNU6-314P	HGNC:47277	17	16098704	16098807	1							U6	yes			107	0	0	0
ENSG00000199674	ENSG00000199674.1	ENST00000362804	ENST00000362804.1	RNU6-862P	snRNA	RNU6-862P	HGNC:47825	17	16137768	16137872	-1		yes					U6	yes			107	0.01854	1	1														0.01854							0.01223	0.00656
ENSG00000252684	ENSG00000252684.1	ENST00000516875	ENST00000516875.1	RNU6ATAC36P	snRNA	RNU6ATAC36P	HGNC:46935	5	76948791	76948870	1		yes					U6ATAC	yes			126	0.00356	4	3								0.00305	0.00183	0.00296	0.00092	0.00185	0.00356
ENSG00000200815	ENSG00000200815.1	ENST00000363945	ENST00000363945.1	RNU6-1091P	snRNA	RNU6-1091P	HGNC:48054	7	50435380	50435486	1		yes					U6	yes			107	0.00072	1	1										0.00072
ENSG00000207104	ENSG00000207104.1	ENST00000384376	ENST00000384376.1	RNU6-434P	snRNA	RNU6-434P	HGNC:47397	X	54343546	54343652	1		yes					U6	yes			107	0.0174	8	7								0.01331	0.00546	0.00854	0.00506	0.00816	0.0174
ENSG00000222985	ENSG00000222985.1	ENST00000411053	ENST00000411053.1	RNU2-14P	snRNA	RNU2-14P	HGNC:48507	14	65124352	65124542	-1		yes					U2	yes			191	0.68509	87	46													0.00768	0.33366	0.14568	0.30246	0.44908	0.29922	0.13105	0.449	0.4965	0.26992	0.39011	0.68509
ENSG00000251957	ENSG00000251957.1	ENST00000516148	ENST00000516148.1	RNU6-1095P	snRNA	RNU6-1095P	HGNC:48058	10	11923181	11923288	1		yes					U6	yes			107	0.00128	1	1													0.00128
ENSG00000272507	ENSG00000272507.1	ENST00000606801	ENST00000606801.1	RNU6-88P	snRNA	RNU6-88P	HGNC:47051	10	12116280	12116379	-1		yes					U6	yes			107	0.00165	1	1
ENSG00000238606	ENSG00000238606.1	ENST00000458919	ENST00000458919.1	RNU7-7P	snRNA	RNU7-7P	HGNC:34103	X	38608215	38608276	1	yes						U7			yes	63	0.00601	3	5									0.00601		0.00211	0.00213
ENSG00000200790	ENSG00000200790.1	ENST00000363920	ENST00000363920.1	RNU6-631P	snRNA	RNU6-631P	HGNC:47594	15	21866210	21866316	-1							U6	yes			107	0	0	0
ENSG00000238456	ENSG00000238456.1	ENST00000383940	ENST00000383940.2	RNU6-1014P	snRNA	RNU6-1014P	HGNC:47977	15	46660658	46660760	1	yes	yes					U6	yes	yes	yes	107	0.0014	1	1													0.0014
ENSG00000212424	ENSG00000212424.1	ENST00000391122	ENST00000391122.1	RNU1-119P	snRNA	RNU1-119P	HGNC:48461	15	44884616	44884780	1		yes					U1	yes			164	0.12639	20	12				0.01854	0.04491			0.12385	0.12639	0.11806	0.06202	0.07576	0.07171
ENSG00000271819	ENSG00000271819.1	ENST00000607728	ENST00000607728.1	RNU6-94P	snRNA	RNU6-94P	HGNC:47057	15	50347423	50347529	-1		yes					U6	yes			107	0	0	0
ENSG00000252066	ENSG00000252066.1	ENST00000516257	ENST00000516257.1	RNU2-53P	snRNA	RNU2-53P	HGNC:48546	15	53651977	53652123	1		yes					U2	yes			191	0.17963	19	10		0.01779	0.04275		0.17963		0.03276	0.028	0.0306	0.00787	0.09041	0.0097	0.15256
ENSG00000200070	ENSG00000200070.1	ENST00000363200	ENST00000363200.1	RNU4-80P	snRNA	RNU4-80P	HGNC:47016	15	59212648	59212788	-1		yes					U4	yes			141	0.05636	17	12																	0.02245			0.01277	0.01288		0.00738	0.05636
ENSG00000199512	ENSG00000199512.1	ENST00000362642	ENST00000362642.1	RNU6-212P	snRNA	RNU6-212P	HGNC:47175	15	59341314	59341417	-1		yes					U6	yes			107	0	0	0
ENSG00000200156	ENSG00000200156.1	ENST00000363286	ENST00000363286.1	RNU5B-1	snRNA	RNU5B-1	HGNC:10212	15	65304677	65304792	1	yes	yes	yes	6.99442	yes	yes	U5	yes	yes	yes	116	186927	116	100	yes	105012	126254	111868	186927	102707	94419.7	70446.1	78153.2	74646	87933.9	75180	128594									0.00131
ENSG00000206625	ENSG00000206625.1	ENST00000383898	ENST00000383898.1	RNU6-1	snRNA	RNU6-1	HGNC:10227	15	67839939	67840045	-1	yes	yes	yes	3.36617	yes	yes	U6	yes	yes	yes	107	1.08861	103	96	yes													0.01854		0.05338	0.02245	0.06412	0.01638	0.90629	1.08861	0.67864	0.57946	0.94915
ENSG00000200216	ENSG00000200216.2	ENST00000363346	ENST00000363346.2	RNU6-745P	snRNA	RNU6-745P	HGNC:47708	15	70193236	70193341	1		yes					U6	yes			107	0	0	0
ENSG00000207449	ENSG00000207449.1	ENST00000384718	ENST00000384718.1	RNU6-19P	snRNA	RNU6-19P	HGNC:34263	15	65553081	65553187	-1		yes					U6	yes			107	0.01223	13	12																				0.01042	0.01223	0.00931	0.00693
ENSG00000222139	ENSG00000222139.1	ENST00000410207	ENST00000410207.1	RNU6-380P	snRNA	RNU6-380P	HGNC:47343	15	80663772	80663878	1							U6	yes			107	0.02704	4	4			0.02137								0.02704
ENSG00000212374	ENSG00000212374.1	ENST00000391072	ENST00000391072.1	RNU6-401P	snRNA	RNU6-401P	HGNC:47364	15	83717427	83717522	1							U6	yes			107	0.00072	1	1										0.00072
ENSG00000200444	ENSG00000200444.1	ENST00000363574	ENST00000363574.1	RNU6-1339P	snRNA	RNU6-1339P	HGNC:48302	15	83824863	83824953	-1		yes					U6	yes			107	0.01638	3	3																			0.01638	0.01213	0.00306	0.00262
ENSG00000207150	ENSG00000207150.1	ENST00000384421	ENST00000384421.1	RNU6-185P	snRNA	RNU6-185P	HGNC:47148	15	87474183	87474289	-1							U6	yes			107	0	0	0
ENSG00000222076	ENSG00000222076.1	ENST00000410144	ENST00000410144.1	RNU2-3P	snRNA	RNU2-3P	HGNC:10153	15	95745804	95745994	1		yes				yes	U2	yes			191	4.8821	113	59	yes	0.71167	4.76611	0.38927	0.47153	0.65556	1.0484	1.05145	0.69711	0.35025	4.8821	0.63207	0.47702
ENSG00000201341	ENSG00000201341.1	ENST00000364471	ENST00000364471.1	RNU6-421P	snRNA	RNU6-421P	HGNC:47384	X	49945336	49945442	-1							U6	yes			107	0.00896	2	2																				0.00308	0.00408			0.00896
ENSG00000272337	ENSG00000272337.1	ENST00000606352	ENST00000606352.1	RNU6-90P	snRNA	RNU6-90P	HGNC:47053	15	51907200	51907305	1	yes	yes					U6	yes	yes	yes	107	0	0	0
ENSG00000222398	ENSG00000222398.1	ENST00000410466	ENST00000410466.1	RNU6-554P	snRNA	RNU6-554P	HGNC:47517	15	43602543	43602648	1		yes					U6	yes			107	0	0	0
ENSG00000206991	ENSG00000206991.1	ENST00000384264	ENST00000384264.1	RNU6-610P	snRNA	RNU6-610P	HGNC:47573	15	43637632	43637738	-1		yes					U6	yes			107	0.00265	1	1																				0.00143
ENSG00000206921	ENSG00000206921.1	ENST00000384194	ENST00000384194.1	RNU6-481P	snRNA	RNU6-481P	HGNC:47444	1	161401289	161401395	1		yes					U6	yes			107	0.02245	1	1																	0.02245					0.00656		0.01535
ENSG00000201136	ENSG00000201136.1	ENST00000364266	ENST00000364266.1	RNU6-353P	snRNA	RNU6-353P	HGNC:47316	15	43702363	43702470	1		yes					U6	yes			107	0.01779	1	1		0.01779							0.01311
ENSG00000206589	ENSG00000206589.1	ENST00000383862	ENST00000383862.1	RNU6-354P	snRNA	RNU6-354P	HGNC:47317	15	43734179	43734285	-1		yes					U6	yes			107	0.00265	1	1																				0.00143
ENSG00000252206	ENSG00000252206.1	ENST00000516397	ENST00000516397.1	RNU7-40P	snRNA	RNU7-40P	HGNC:34136	12	56352387	56352450	-1		yes					U7				63	0.04491	4	6															0.03642		0.04491		0.01638	0.01213				0.03454
ENSG00000206791	ENSG00000206791.1	ENST00000384064	ENST00000384064.1	RNU1-129P	snRNA	RNU1-129P	HGNC:48471	1	148014417	148014583	-1		yes					U1	yes			164	0.01779	3	2								0.00606								0.01779				0.00404	0.00551	0.01311	0.01475	0.00081
ENSG00000206585	ENSG00000206585.1	ENST00000383858	ENST00000383858.1	RNVU1-7	snRNA	RNVU1-7	HGNC:37500	1	148038753	148038916	-1	yes	yes			yes	yes	U1	yes	yes	yes	164	298.143	164	100	yes													40.1132	19.0477	20.158	34.175	9.59633	16.2338	130.904	298.143	100.244	83.7396	214.608
ENSG00000238382	ENSG00000238382.1	ENST00000459179	ENST00000459179.1	RNU6-1211P	snRNA	RNU6-1211P	HGNC:48174	1	232700204	232700308	1		yes					U6	yes			107	0	0	0
ENSG00000207190	ENSG00000207190.1	ENST00000384461	ENST00000384461.1	RNU6-809P	snRNA	RNU6-809P	HGNC:47772	1	64028894	64029000	-1		yes					U6	yes			107	0.00243	1	1																				0.00243
ENSG00000199790	ENSG00000199790.1	ENST00000362920	ENST00000362920.1	RNU6-836P	snRNA	RNU6-836P	HGNC:47799	4	41084607	41084713	1		yes					U6	yes			107	0.0009	1	1													0.0009
ENSG00000207198	ENSG00000207198.1	ENST00000384469	ENST00000384469.1	RNU6-1195P	snRNA	RNU6-1195P	HGNC:48158	4	41113942	41114045	1		yes					U6	yes			107	0.02245	4	4					0.02245			0.00273	0.00164	0.00205		0.00728	0.01612
ENSG00000283249	ENSG00000283249.1	ENST00000636829	ENST00000636829.1	U6	snRNA			15	65843484	65843558	1		yes					U6	yes			107	0	0	0
ENSG00000207257	ENSG00000207257.1	ENST00000384527	ENST00000384527.1	RNU6-18P	snRNA	RNU6-18P	HGNC:34262	15	32284152	32284258	1		yes					U6	yes			107	0.0361	22	21								0.0361	0.01281	0.02386	0.0129	0.02143	0.02792
ENSG00000251727	ENSG00000251727.1	ENST00000515918	ENST00000515918.1	RNU6-488P	snRNA	RNU6-488P	HGNC:47451	3	93843764	93843862	1	yes	yes					U6	yes	yes	yes	107	0	0	0
ENSG00000222800	ENSG00000222800.1	ENST00000410868	ENST00000410868.1	RNU2-62P	snRNA	RNU2-62P	HGNC:48555	6	27109790	27109980	-1		yes					U2	yes			191	0.78589	44	23														0.25951	0.23673	0.08896	0.78589	0.7053	0.06553	0.05544	0.19929	0.09351	0.66806	0.72112
ENSG00000223087	ENSG00000223087.2	ENST00000411155	ENST00000411155.2	RNU6-602P	snRNA	RNU6-602P	HGNC:47565	14	31662039	31662143	-1		yes					U6	yes			107	0.00307	1	1																								0.00307
ENSG00000207412	ENSG00000207412.1	ENST00000384681	ENST00000384681.1	RNU6-455P	snRNA	RNU6-455P	HGNC:47418	14	31686692	31686798	-1		yes					U6	yes			107	0.00067	1	1																				0.00067
ENSG00000199627	ENSG00000199627.1	ENST00000362757	ENST00000362757.1	RNU6-1010P	snRNA	RNU6-1010P	HGNC:47973	7	131054886	131054992	-1		yes					U6	yes			107	0.00219	1	1													0.00219										0.00211
ENSG00000207366	ENSG00000207366.1	ENST00000384636	ENST00000384636.1	RNU6-297P	snRNA	RNU6-297P	HGNC:47260	14	48341226	48341332	-1		yes					U6	yes			107	0	0	0
ENSG00000200366	ENSG00000200366.1	ENST00000363496	ENST00000363496.1	RNU6-511P	snRNA	RNU6-511P	HGNC:47474	3	93977029	93977135	1		yes					U6	yes			107	0.00612	1	1										0.00612
ENSG00000206671	ENSG00000206671.1	ENST00000383944	ENST00000383944.1	RNU6-471P	snRNA	RNU6-471P	HGNC:47434	6	27596412	27596517	1		yes					U6	yes			107	0.00173	1	1								0.00173				0.00132
ENSG00000212259	ENSG00000212259.1	ENST00000390957	ENST00000390957.1	RNU6-308P	snRNA	RNU6-308P	HGNC:47271	5	95521369	95521475	1		yes					U6	yes			107	0.00101	1	1								0.00101
ENSG00000251794	ENSG00000251794.1	ENST00000515985	ENST00000515985.1	RNU6-237P	snRNA	RNU6-237P	HGNC:47200	16	74456541	74456611	1		yes					U6	yes			107	0.00307	1	1																								0.00307
ENSG00000222810	ENSG00000222810.1	ENST00000410878	ENST00000410878.1	RNU2-68P	snRNA	RNU2-68P	HGNC:48561	X	72376979	72377169	-1		yes					U2	yes			191	1.00155	89	47														0.77854	1.00155	0.72946	0.8308	0.98314	0.44229	0.4048	0.61051	0.59592	0.76841	0.66561
ENSG00000275504	ENSG00000275504.1	ENST00000610841	ENST00000610841.1	U7	snRNA			16	68926894	68926957	-1							U7				63	0	0	0
ENSG00000202497	ENSG00000202497.1	ENST00000365627	ENST00000365627.1	RNU6-898P	snRNA	RNU6-898P	HGNC:47861	16	69007052	69007155	-1		yes					U6	yes			107	0	0	0
ENSG00000199385	ENSG00000199385.1	ENST00000362515	ENST00000362515.1	RNU6-369P	snRNA	RNU6-369P	HGNC:47332	1	44390722	44390823	1		yes					U6	yes			107	0	0	0
ENSG00000206715	ENSG00000206715.1	ENST00000383988	ENST00000383988.1	RNU6-444P	snRNA	RNU6-444P	HGNC:47407	6	87488445	87488552	1		yes					U6	yes			107	0.00072	1	1																					0.00072
ENSG00000222761	ENSG00000222761.1	ENST00000410829	ENST00000410829.1	RNU6-684P	snRNA	RNU6-684P	HGNC:47647	14	104400943	104401048	-1		yes					U6	yes			107	0.00111	1	1																					0.00111
ENSG00000207083	ENSG00000207083.1	ENST00000384355	ENST00000384355.1	RNU6-22P	snRNA	RNU6-22P	HGNC:34266	16	69175671	69175777	-1		yes					U6	yes			107	0.02715	10	9																				0.01353	0.01452	0.00933	0.00328	0.02715
ENSG00000199377	ENSG00000199377.1	ENST00000362507	ENST00000362507.1	RNU5F-1	snRNA	RNU5F-1	HGNC:10216	1	44721786	44721902	-1	yes	yes	yes	10.3765	yes	yes	U5	yes	yes	yes	116	14.3933	74	64	yes								0.00131					7.45172	2.47657	0.74725	6.82602	1.98766	2.08042	3.36584	10.9299	2.01811	14.3933	9.25896
ENSG00000200169	ENSG00000200169.1	ENST00000363299	ENST00000363299.1	RNU5D-1	snRNA	RNU5D-1	HGNC:10214	1	44731055	44731170	-1	yes	yes	yes	11.3962	yes	yes	U5	yes	yes	yes	116	39.0568	108	93	yes								0.00131					12.6234	32.5596	12.4186	35.3202	7.71554	14.1698	15.7796	22.6077	15.4704	29.8078	39.0568
ENSG00000252369	ENSG00000252369.1	ENST00000516560	ENST00000516560.1	RNU7-51P	snRNA	RNU7-51P	HGNC:34147	14	83048579	83048640	1		yes					U7				63	0	0	0
ENSG00000202444	ENSG00000202444.1	ENST00000365574	ENST00000365574.1	RNU5E-6P	snRNA	RNU5E-6P	HGNC:42522	1	44819883	44819997	-1	yes	yes	yes	9.4519		yes	U5	yes	yes	yes	116	28.0811	84	72	yes								0.00131					6.71025	14.6591	10.3548	12.5743	10.5154	22.7044	17.1852	17.1321	9.29536	28.0811	17.4456
ENSG00000206881	ENSG00000206881.1	ENST00000384154	ENST00000384154.1	RNU6-190P	snRNA	RNU6-190P	HGNC:47153	6	17619533	17619634	1		yes					U6	yes			107	0.00236	2	2													0.00236
ENSG00000283519	ENSG00000283519.1	ENST00000637295	ENST00000637295.1	U2	snRNA			14	75270700	75270780	-1		yes					U2	yes			191	0.01854	1	1														0.01854						0.00152	0.01223		0.00098	0.00512
ENSG00000199325	ENSG00000199325.1	ENST00000362455	ENST00000362455.1	RNU4-39P	snRNA	RNU4-39P	HGNC:46975	11	66614964	66615090	-1		yes					U4	yes			141	0.20406	37	26												0.00078					0.04491	0.02137	0.01638	0.15457	0.12334	0.07069	0.06499	0.20406
ENSG00000199260	ENSG00000199260.1	ENST00000362390	ENST00000362390.1	RNU6-874P	snRNA	RNU6-874P	HGNC:47837	11	129202966	129203070	1	yes	yes					U6	yes	yes	yes	107	0.01854	1	1				0.01854		0.01821				0.01223		0.01323
ENSG00000252857	ENSG00000252857.1	ENST00000517048	ENST00000517048.1	RNU6-389P	snRNA	RNU6-389P	HGNC:47352	7	55685977	55686081	1							U6	yes			107	0.00085	1	1													0.00085
ENSG00000206729	ENSG00000206729.1	ENST00000384002	ENST00000384002.1	RNU6-1126P	snRNA	RNU6-1126P	HGNC:48089	7	55789368	55789474	1		yes					U6	yes			107	0	0	0
ENSG00000252416	ENSG00000252416.1	ENST00000516607	ENST00000516607.1	RNU6-885P	snRNA	RNU6-885P	HGNC:47848	10	42832447	42832550	-1		yes					U6	yes			107	0	0	0
ENSG00000206767	ENSG00000206767.1	ENST00000384040	ENST00000384040.1	RNU6-949P	snRNA	RNU6-949P	HGNC:47912	1	27675603	27675709	-1							U6	yes			107	0.11419	6	6														0.03707	0.01821	0.05338	0.04491		0.01638	0.05428	0.11419	0.09475	0.07425	0.05017
ENSG00000207095	ENSG00000207095.1	ENST00000384367	ENST00000384367.1	RNU6-424P	snRNA	RNU6-424P	HGNC:47387	1	27693731	27693835	1		yes					U6	yes			107	0	0	0
ENSG00000223062	ENSG00000223062.1	ENST00000411130	ENST00000411130.1	RNU6-1245P	snRNA	RNU6-1245P	HGNC:48208	1	27824538	27824643	1		yes					U6	yes			107	0.02137	1	1			0.02137	0.01854					0.00437	0.01223	0.01475		0.00219
ENSG00000201826	ENSG00000201826.1	ENST00000364956	ENST00000364956.1	RNU6-867P	snRNA	RNU6-867P	HGNC:47830	X	76244968	76245074	1	yes	yes					U6	yes	yes	yes	107	0	0	0
ENSG00000201162	ENSG00000201162.1	ENST00000364292	ENST00000364292.1	RNU6-454P	snRNA	RNU6-454P	HGNC:47417	3	15339749	15339855	1							U6	yes			107	0.00128	1	1													0.00128
ENSG00000206926	ENSG00000206926.1	ENST00000384199	ENST00000384199.1	RNU6-1024P	snRNA	RNU6-1024P	HGNC:47987	3	15433110	15433216	-1							U6	yes			107	0.00219	1	1																								0.00219
ENSG00000277234	ENSG00000277234.1	ENST00000362684	ENST00000362684.1	RNU1-5P	snRNA	RNU1-5P	HGNC:48304	1	16873708	16873851	1		yes					U1	yes			164	0.09105	9	5		0.01779	0.02137	0.03707	0.06736	0.09105			0.01311	0.03405	0.02315	0.07543	0.06872
ENSG00000207005	ENSG00000207005.1	ENST00000384278	ENST00000384278.1	RNU1-2	snRNA	RNU1-2	HGNC:10123	1	16895980	16896143	1	yes	yes			yes	yes	U1	yes	yes	yes	164	346.652	164	100	yes							148.669	119.758	346.652	97.5422	162.543	259.785
ENSG00000199460	ENSG00000199460.2	ENST00000362590	ENST00000362590.2	RNU6-1216P	snRNA	RNU6-1216P	HGNC:48179	2	69182877	69182983	1							U6	yes			107	0.01638	1	1							0.01638	0.01213															0.00295
ENSG00000253021	ENSG00000253021.1	ENST00000517212	ENST00000517212.1	RNU6-902P	snRNA	RNU6-902P	HGNC:47865	19	44085213	44085303	-1		yes					U6	yes			107	0	0	0
ENSG00000200817	ENSG00000200817.1	ENST00000363947	ENST00000363947.1	RNU6-899P	snRNA	RNU6-899P	HGNC:47862	11	58026706	58026812	-1		yes					U6	yes			107	0.01279	1	1										0.00204			0.01279
ENSG00000252031	ENSG00000252031.1	ENST00000516222	ENST00000516222.1	RNU6-561P	snRNA	RNU6-561P	HGNC:47524	2	79636862	79636963	-1		yes					U6	yes			107	0	0	0
ENSG00000222399	ENSG00000222399.1	ENST00000410467	ENST00000410467.1	RNU6-791P	snRNA	RNU6-791P	HGNC:47754	1	222503632	222503735	-1							U6	yes			107	0.00234	1	1										0.00234
ENSG00000252391	ENSG00000252391.1	ENST00000516582	ENST00000516582.1	RNU6-638P	snRNA	RNU6-638P	HGNC:47601	17	78696694	78696797	-1	yes	yes					U6	yes	yes	yes	107	0	0	0
ENSG00000239151	ENSG00000239151.1	ENST00000458793	ENST00000458793.1	RNU7-195P	snRNA	RNU7-195P	HGNC:45729	15	89120779	89120840	1	yes						U7			yes	63	0	0	0
ENSG00000207276	ENSG00000207276.1	ENST00000384546	ENST00000384546.1	RNU6-1160P	snRNA	RNU6-1160P	HGNC:48123	9	96256216	96256319	-1		yes					U6	yes			107	0	0	0
ENSG00000207385	ENSG00000207385.1	ENST00000384655	ENST00000384655.1	RNU6-310P	snRNA	RNU6-310P	HGNC:47273	4	53265461	53265567	-1		yes					U6	yes			107	0.00245	1	1																					0.00245
ENSG00000200184	ENSG00000200184.1	ENST00000363314	ENST00000363314.1	RNU1-20P	snRNA	RNU1-20P	HGNC:41946	3	192729555	192729716	-1		yes					U1	yes			164	0.26945	22	13														0.11122	0.10926	0.01779	0.26945	0.06412	0.04914	0.04377	0.09727	0.01967	0.04794	0.20476
ENSG00000222629	ENSG00000222629.1	ENST00000410697	ENST00000410697.1	RNU2-42P	snRNA	RNU2-42P	HGNC:48535	10	125890566	125890678	-1		yes					U2	yes			191	0.40319	36	19																				0.06639	0.30086	0.0772	0.40319	0.27332
ENSG00000207178	ENSG00000207178.1	ENST00000384449	ENST00000384449.1	RNU6-1122P	snRNA	RNU6-1122P	HGNC:48085	2	182873841	182873947	1							U6	yes			107	0.00437	1	1									0.00437			0.00189
ENSG00000252224	ENSG00000252224.1	ENST00000516415	ENST00000516415.1	RNU4ATAC15P	snRNA	RNU4ATAC15P	HGNC:46901	9	33174170	33174295	1		yes					U4ATAC	yes			127	0.07137	20	16		0.03558	0.02137	0.05561	0.02245	0.01821	0.03276	0.05943	0.02768	0.06907	0.07137	0.02226	0.06082									0.00328
ENSG00000207256	ENSG00000207256.1	ENST00000384526	ENST00000384526.1	RNU6-880P	snRNA	RNU6-880P	HGNC:47843	1	42991438	42991544	1		yes					U6	yes			107	0.0053	3	3										0.0053
ENSG00000283136	ENSG00000283136.1	ENST00000636464	ENST00000636464.1	U6	snRNA			1	43023549	43023637	-1		yes					U6	yes			107	0.00094	1	1																					0.00094
ENSG00000274716	ENSG00000274716.1	ENST00000621047	ENST00000621047.1	U4	snRNA			5	179492076	179492157	-1		yes					U4	yes			141	0.06334	14	10												0.00078								0.04278	0.04177	0.0188	0.01096	0.06334
ENSG00000265795	ENSG00000265795.1	ENST00000583333	ENST00000583333.1	U6	snRNA			HSCHR6_MHC_QBL_CTG1	181227	181326	1							U6
ENSG00000266886	ENSG00000266886.1	ENST00000581846	ENST00000581846.1	U6	snRNA			HSCHR6_MHC_QBL_CTG1	2625827	2625933	1							U6
ENSG00000264556	ENSG00000264556.1	ENST00000583133	ENST00000583133.1	U6	snRNA			HSCHR6_MHC_QBL_CTG1	3012773	3012875	-1							U6
ENSG00000265920	ENSG00000265920.1	ENST00000582197	ENST00000582197.1	U6	snRNA			HSCHR6_MHC_QBL_CTG1	3575920	3576026	1							U6
ENSG00000266375	ENSG00000266375.1	ENST00000582932	ENST00000582932.1	U6	snRNA			HSCHR6_MHC_QBL_CTG1	2341017	2341116	1							U6
ENSG00000266884	ENSG00000266884.1	ENST00000580213	ENST00000580213.1	U1	snRNA			HSCHR6_MHC_QBL_CTG1	3712785	3712933	-1							U1
ENSG00000264389	ENSG00000264389.1	ENST00000582426	ENST00000582426.1	U1	snRNA			HSCHR6_MHC_QBL_CTG1	3750635	3750781	-1							U1
ENSG00000266689	ENSG00000266689.1	ENST00000581688	ENST00000581688.1	U1	snRNA			HSCHR6_MHC_QBL_CTG1	3776541	3776687	-1							U1
ENSG00000274607	ENSG00000274607.1	ENST00000613402	ENST00000613402.1	RNU6-866P	snRNA	RNU6-866P	HGNC:47829	17	38755279	38755400	-1		yes					U6	yes			107	0	0	0
ENSG00000207071	ENSG00000207071.1	ENST00000384343	ENST00000384343.1	RNU6-1207P	snRNA	RNU6-1207P	HGNC:48170	10	45188790	45188896	-1		yes					U6	yes			107	0.0014	1	1																								0.0014
ENSG00000207275	ENSG00000207275.1	ENST00000384545	ENST00000384545.1	RNU6-441P	snRNA	RNU6-441P	HGNC:47404	10	82340771	82340876	1		yes					U6	yes			107	0	0	0
ENSG00000251722	ENSG00000251722.1	ENST00000515913	ENST00000515913.1	RNU5E-3P	snRNA	RNU5E-3P	HGNC:42512	4	48574453	48574520	-1		yes					U5	yes			116	1.54933	24	21														0.3522	0.23673	0.30246	1.54933	1.49609	0.22934	0.27207	0.34269	0.32257	1.49656	1.43033
ENSG00000238941	ENSG00000238941.1	ENST00000459154	ENST00000459154.1	RNU6-953P	snRNA	RNU6-953P	HGNC:47916	15	45354779	45354885	-1		yes					U6	yes			107	0.01638	1	1																			0.01638	0.01213			0.00211
ENSG00000223225	ENSG00000223225.1	ENST00000411293	ENST00000411293.1	RNU6-1054P	snRNA	RNU6-1054P	HGNC:48017	4	118606450	118606553	1							U6	yes			107	0	0	0
ENSG00000199859	ENSG00000199859.1	ENST00000362989	ENST00000362989.1	RNU6-582P	snRNA	RNU6-582P	HGNC:47545	4	157201562	157201668	-1		yes					U6	yes			107	0.08851	6	6																		0.02137			0.07341	0.03278	0.08851	0.0435
ENSG00000223208	ENSG00000223208.1	ENST00000411276	ENST00000411276.1	RNU6-1217P	snRNA	RNU6-1217P	HGNC:48180	4	119434005	119434108	-1							U6	yes			107	0	0	0
ENSG00000264777	ENSG00000264777.1	ENST00000583652	ENST00000583652.1	U6	snRNA			HSCHR6_MHC_MANN_CTG1	181204	181303	1							U6
ENSG00000263701	ENSG00000263701.1	ENST00000577780	ENST00000577780.1	U6	snRNA			HSCHR6_MHC_MANN_CTG1	2678743	2678849	1							U6
ENSG00000263367	ENSG00000263367.1	ENST00000577293	ENST00000577293.1	U6	snRNA			HSCHR6_MHC_MANN_CTG1	2393513	2393612	1							U6
ENSG00000266660	ENSG00000266660.1	ENST00000579550	ENST00000579550.1	U6	snRNA			HSCHR6_MHC_MANN_CTG1	3657881	3657987	1							U6
ENSG00000263871	ENSG00000263871.1	ENST00000579987	ENST00000579987.1	U1	snRNA			HSCHR6_MHC_MANN_CTG1	3986410	3986558	-1							U1
ENSG00000265074	ENSG00000265074.1	ENST00000580475	ENST00000580475.1	U1	snRNA			HSCHR6_MHC_MANN_CTG1	3938045	3938208	-1							U1
ENSG00000265059	ENSG00000265059.1	ENST00000582199	ENST00000582199.1	U1	snRNA			HSCHR6_MHC_MANN_CTG1	3815536	3815683	-1							U1
ENSG00000266081	ENSG00000266081.1	ENST00000584937	ENST00000584937.1	U1	snRNA			HSCHR6_MHC_MANN_CTG1	3837657	3837800	-1							U1
ENSG00000264640	ENSG00000264640.1	ENST00000577825	ENST00000577825.1	U1	snRNA			HSCHR6_MHC_MANN_CTG1	3877084	3877231	-1							U1
ENSG00000201260	ENSG00000201260.1	ENST00000364390	ENST00000364390.1	RNU6-1075P	snRNA	RNU6-1075P	HGNC:48038	10	16207821	16207927	-1							U6	yes			107	0	0	0
ENSG00000223156	ENSG00000223156.1	ENST00000411224	ENST00000411224.1	RNU2-18P	snRNA	RNU2-18P	HGNC:48511	10	16476003	16476164	1		yes					U2	yes			191	1.89384	37	19		0.37363	0.98314	1.14927	0.87571	1.89384	0.24572	0.20162	0.36771	0.93258	0.86839	1.60694	0.7418
ENSG00000200220	ENSG00000200220.1	ENST00000363350	ENST00000363350.1	RNU6-179P	snRNA	RNU6-179P	HGNC:47142	1	154039916	154040022	-1							U6	yes			107	0.00623	2	2																							0.00623
ENSG00000207037	ENSG00000207037.1	ENST00000384310	ENST00000384310.1	RNU6-339P	snRNA	RNU6-339P	HGNC:47302	15	84938416	84938522	-1		yes					U6	yes			107	0	0	0
ENSG00000212388	ENSG00000212388.1	ENST00000391086	ENST00000391086.1	RNU6-796P	snRNA	RNU6-796P	HGNC:47759	15	84939617	84939723	-1		yes					U6	yes			107	0.00236	1	1																								0.00236
ENSG00000202119	ENSG00000202119.1	ENST00000365249	ENST00000365249.1	RNU6-302P	snRNA	RNU6-302P	HGNC:47265	6	150939222	150939328	1	yes	yes					U6	yes	yes	yes	107	0.00369	1	1																					0.00153		0.00369	0.00154
ENSG00000251821	ENSG00000251821.1	ENST00000516012	ENST00000516012.1	RNU6-583P	snRNA	RNU6-583P	HGNC:47546	4	127891991	127892082	1		yes					U6	yes			107	0	0	0
ENSG00000207134	ENSG00000207134.1	ENST00000384405	ENST00000384405.1	RNU6-106P	snRNA	RNU6-106P	HGNC:47069	1	155358712	155358818	-1		yes					U6	yes			107	0.00408	1	1										0.00408
ENSG00000207144	ENSG00000207144.1	ENST00000384415	ENST00000384415.1	RNU6-1297P	snRNA	RNU6-1297P	HGNC:48260	1	155419397	155419500	1		yes					U6	yes			107	0	0	0
ENSG00000206624	ENSG00000206624.1	ENST00000383897	ENST00000383897.1	RNU1-39P	snRNA	RNU1-39P	HGNC:48381	5	178884715	178884879	1							U1	yes			164	0.10178	39	24			0.04275	0.01854	0.06736		0.01638	0.05842	0.0199	0.08006	0.04575	0.0201	0.10178
ENSG00000221676	ENSG00000221676.1	ENST00000408749	ENST00000408749.1	RNU6ATAC	snRNA	RNU6ATAC	HGNC:34017	9	134164439	134164564	-1	yes	yes	yes	4.76019	yes	yes	U6ATAC	yes	yes	yes	126	17.24	120	95	yes													11.9747	8.01242	4.02092	14.3257	2.5006	7.87938	8.34941	17.24	5.99078	4.89753	15.9483
ENSG00000202167	ENSG00000202167.1	ENST00000365297	ENST00000365297.1	RNU1-114P	snRNA	RNU1-114P	HGNC:48456	1	143652050	143652215	-1		yes					U1	yes			164	0.02245	1	1																	0.02245				0.00612			0.01535
ENSG00000207349	ENSG00000207349.1	ENST00000384619	ENST00000384619.1	RNVU1-17	snRNA	RNVU1-17	HGNC:48322	1	143699456	143699619	-1	yes	yes			yes	yes	U1	yes	yes	yes	164	75.2672	117	71	yes													0.87122	0.98334	0.67608	3.41301	0.49157	0.81906	22.6196	75.2672	23.8706	8.93544	46.027
ENSG00000252826	ENSG00000252826.1	ENST00000517017	ENST00000517017.1	RNVU1-23	snRNA	RNVU1-23	HGNC:48434	1	143720510	143720644	-1	yes	yes			yes		U1	yes	yes	yes	164	0.07284	3	2															0.07284					0.00606	0.00184			0.00475
ENSG00000206737	ENSG00000206737.1	ENST00000384010	ENST00000384010.1	RNVU1-18	snRNA	RNVU1-18	HGNC:37496	1	143729407	143729570	-1		yes			yes	yes	U1	yes	yes	yes	164	346.506	164	100	yes													0.01854			0.02245	0.02137		148.522	346.506	119.616	97.5128	259.735
ENSG00000252105	ENSG00000252105.1	ENST00000516296	ENST00000516296.1	RNU1-143P	snRNA	RNU1-143P	HGNC:48485	1	143791542	143791687	-1		yes					U1	yes			164	0.00212	3	2												0.0011									0.00212
ENSG00000222972	ENSG00000222972.1	ENST00000411040	ENST00000411040.1	RNU6-651P	snRNA	RNU6-651P	HGNC:47614	2	201646716	201646820	1		yes					U6	yes			107	0	0	0
ENSG00000252521	ENSG00000252521.1	ENST00000516712	ENST00000516712.1	RNU5D-2P	snRNA	RNU5D-2P	HGNC:42534	9	132421641	132421690	1		yes					U5	yes			116	13.0735	50	43		2.17058	6.4973	1.35317	4.04172	3.51454	2.40804	4.70045	4.49503	4.13896	13.0735	6.06617	7.89106									0.00131
ENSG00000199426	ENSG00000199426.1	ENST00000362556	ENST00000362556.1	RNU1-108P	snRNA	RNU1-108P	HGNC:48450	17	58666537	58666697	-1	yes	yes	yes	2.4589			U1	yes	yes	yes	164	0.03276	3	2														0.01854			0.02245		0.03276	0.02425	0.01223			0.01535
ENSG00000206917	ENSG00000206917.1	ENST00000384190	ENST00000384190.1	RNU1-52P	snRNA	RNU1-52P	HGNC:48394	17	58677574	58677737	-1		yes					U1	yes			164	0.01854	5	3														0.01854						0.00323	0.01631			0.00716
ENSG00000200997	ENSG00000200997.1	ENST00000364127	ENST00000364127.1	RNVU1-34	snRNA	RNVU1-34	HGNC:48427	17	58679527	58679690	-1	yes	yes			yes		U1	yes	yes	yes	164	0.04914	4	2															0.03642	0.01779			0.04914	0.03638	0.00306	0.01311		0.00512
ENSG00000251865	ENSG00000251865.1	ENST00000516056	ENST00000516056.1	RNU6-518P	snRNA	RNU6-518P	HGNC:47481	17	58835899	58835994	1		yes					U6	yes			107	0	0	0
ENSG00000212184	ENSG00000212184.1	ENST00000390882	ENST00000390882.1	RNU6-440P	snRNA	RNU6-440P	HGNC:47403	2	201927439	201927543	1		yes					U6	yes			107	0	0	0
ENSG00000238419	ENSG00000238419.1	ENST00000458818	ENST00000458818.1	RNU7-186P	snRNA	RNU7-186P	HGNC:45720	17	47259358	47259420	-1							U7				63	0.00135	1	2																				0.00135
ENSG00000206613	ENSG00000206613.1	ENST00000383886	ENST00000383886.1	RNU6-1336P	snRNA	RNU6-1336P	HGNC:48299	4	168686608	168686716	-1							U6	yes			107	0.01331	7	7																				0.01331	0.00854	0.00459	0.00295	0.00205
ENSG00000201176	ENSG00000201176.1	ENST00000364306	ENST00000364306.1	RNU6-853P	snRNA	RNU6-853P	HGNC:47816	4	168885355	168885461	1		yes					U6	yes			107	0.00072	1	1										0.00072
ENSG00000252237	ENSG00000252237.1	ENST00000516428	ENST00000516428.1	RNU4-54P	snRNA	RNU4-54P	HGNC:46990	12	28319335	28319463	-1		yes					U4	yes			141	0.06745	21	15															0.05463			0.02137	0.01638	0.06745	0.01804	0.01836	0.02843	0.03065
ENSG00000253056	ENSG00000253056.1	ENST00000517247	ENST00000517247.1	RNU7-128P	snRNA	RNU7-128P	HGNC:45662	3	48180328	48180389	1		yes					U7				63	0.01433	2	3													0.01433
ENSG00000238562	ENSG00000238562.1	ENST00000459284	ENST00000459284.1	RNU7-159P	snRNA	RNU7-159P	HGNC:45693	11	102903892	102903953	-1	yes	yes					U7			yes	63	0	0	0
ENSG00000238964	ENSG00000238964.1	ENST00000458760	ENST00000458760.1	RNU7-125P	snRNA	RNU7-125P	HGNC:45659	16	14643788	14643849	1		yes					U7				63	0	0	0
ENSG00000277613	ENSG00000277613.1	ENST00000620287	ENST00000620287.1	U6	snRNA			17	90796	90899	-1							U6	yes			107	0	0	0
ENSG00000251787	ENSG00000251787.1	ENST00000515978	ENST00000515978.1	RNU7-47P	snRNA	RNU7-47P	HGNC:34143	3	142801207	142801268	1		yes					U7				63	0.02137	3	5			0.02137						0.00601		0.01686	0.00213
ENSG00000251761	ENSG00000251761.1	ENST00000515952	ENST00000515952.1	RNU6-138P	snRNA	RNU6-138P	HGNC:47101	3	18954943	18955049	-1		yes					U6	yes			107	0	0	0
ENSG00000206658	ENSG00000206658.1	ENST00000383931	ENST00000383931.1	RNU6-1039P	snRNA	RNU6-1039P	HGNC:48002	9	110369592	110369698	-1		yes					U6	yes			107	0.01638	1	1																			0.01638	0.01213
ENSG00000206732	ENSG00000206732.1	ENST00000384005	ENST00000384005.1	RNU6-936P	snRNA	RNU6-936P	HGNC:47899	2	24676309	24676415	1		yes					U6	yes			107	0	0	0
ENSG00000202532	ENSG00000202532.1	ENST00000365662	ENST00000365662.1	RNU6-395P	snRNA	RNU6-395P	HGNC:47358	2	127845236	127845341	1	yes	yes					U6	yes	yes	yes	107	0	0	0
ENSG00000200456	ENSG00000200456.1	ENST00000363586	ENST00000363586.1	RNU6-1097P	snRNA	RNU6-1097P	HGNC:48060	7	44503773	44503879	-1		yes					U6	yes			107	0	0	0
ENSG00000206590	ENSG00000206590.1	ENST00000383863	ENST00000383863.1	RNU6-132P	snRNA	RNU6-132P	HGNC:47095	15	89714232	89714338	1		yes					U6	yes			107	0.04275	3	3			0.04275		0.02245	0.01821	0.01638	0.01213	0.00506		0.03135	0.01323	0.01535
ENSG00000252446	ENSG00000252446.1	ENST00000516637	ENST00000516637.1	RNU6-405P	snRNA	RNU6-405P	HGNC:47368	17	16691798	16691907	1		yes					U6	yes			107	0.00067	1	1								0.00067
ENSG00000210709	ENSG00000210709.1	ENST00000387974	ENST00000387974.1	RNU6ATAC3P	snRNA	RNU6ATAC3P	HGNC:34093	17	46921124	46921249	1		yes					U6ATAC	yes			126	0.10705	38	30				0.03707	0.02245	0.01821	0.03276	0.07782	0.01748	0.10705	0.02213	0.0397	0.03326
ENSG00000252223	ENSG00000252223.1	ENST00000516414	ENST00000516414.1	RNU6-1049P	snRNA	RNU6-1049P	HGNC:48012	2	130109204	130109310	-1							U6	yes			107	0.00082	1	1										0.00082
ENSG00000212420	ENSG00000212420.1	ENST00000391118	ENST00000391118.1	RNU6-1111P	snRNA	RNU6-1111P	HGNC:48074	15	89886485	89886591	-1							U6	yes			107	0	0	0
ENSG00000252645	ENSG00000252645.1	ENST00000516836	ENST00000516836.1	RNU7-111P	snRNA	RNU7-111P	HGNC:45645	15	89897576	89897637	1		yes					U7				63	0	0	0
ENSG00000212382	ENSG00000212382.1	ENST00000391080	ENST00000391080.1	RNU6-159P	snRNA	RNU6-159P	HGNC:47122	16	27863251	27863356	1		yes					U6	yes			107	0	0	0
ENSG00000207266	ENSG00000207266.1	ENST00000384536	ENST00000384536.1	RNU6-1241P	snRNA	RNU6-1241P	HGNC:48204	16	27998295	27998401	-1		yes					U6	yes			107	0.00369	1	1											0.00369
ENSG00000252311	ENSG00000252311.1	ENST00000516502	ENST00000516502.1	RNU1-103P	snRNA	RNU1-103P	HGNC:48445	16	85781775	85781899	-1	yes	yes					U1	yes	yes	yes	164	0.05463	9	5														0.01854	0.05463		0.02245			0.00526	0.01728	0.00298	0.00836	0.02293
ENSG00000238420	ENSG00000238420.1	ENST00000459408	ENST00000459408.1	RNU6-437P	snRNA	RNU6-437P	HGNC:47400	6	107930088	107930182	1		yes					U6	yes			107	0	0	0
ENSG00000222126	ENSG00000222126.1	ENST00000410194	ENST00000410194.1	RNU2-9P	snRNA	RNU2-9P	HGNC:48502	2	148825691	148825835	-1		yes					U2	yes			191	0.1177	15	8														0.03707	0.01821	0.01779	0.08982	0.04275	0.01638	0.01763	0.03319	0.03014	0.04983	0.1177
ENSG00000201243	ENSG00000201243.1	ENST00000364373	ENST00000364373.1	RNU6-654P	snRNA	RNU6-654P	HGNC:47617	11	109005517	109005623	1							U6	yes			107	0	0	0
ENSG00000201761	ENSG00000201761.1	ENST00000364891	ENST00000364891.1	RNU6-336P	snRNA	RNU6-336P	HGNC:47299	8	22434391	22434497	1		yes					U6	yes			107	0	0	0
ENSG00000252264	ENSG00000252264.1	ENST00000516455	ENST00000516455.1	RNU7-153P	snRNA	RNU7-153P	HGNC:45687	8	14319455	14319516	1	yes	yes					U7			yes	63	0	0	0
ENSG00000252035	ENSG00000252035.1	ENST00000516226	ENST00000516226.1	RNU6-397P	snRNA	RNU6-397P	HGNC:47360	8	14487776	14487879	-1		yes					U6	yes			107	0	0	0
ENSG00000252067	ENSG00000252067.1	ENST00000516258	ENST00000516258.1	RNU4-71P	snRNA	RNU4-71P	HGNC:47007	8	23600026	23600138	-1		yes					U4	yes			141	0.00081	1	1												0.00078												0.00081
ENSG00000239175	ENSG00000239175.1	ENST00000458990	ENST00000458990.1	RNU6-1218P	snRNA	RNU6-1218P	HGNC:48181	8	30043801	30043908	-1		yes					U6	yes			107	0	0	0
ENSG00000252735	ENSG00000252735.1	ENST00000516926	ENST00000516926.1	RNU6-528P	snRNA	RNU6-528P	HGNC:47491	8	33338867	33338966	1		yes					U6	yes			107	0	0	0
ENSG00000206871	ENSG00000206871.1	ENST00000384144	ENST00000384144.1	RNU6-533P	snRNA	RNU6-533P	HGNC:47496	8	36309584	36309690	-1							U6	yes			107	0.00221	1	1
ENSG00000252710	ENSG00000252710.1	ENST00000516901	ENST00000516901.1	RNU6-295P	snRNA	RNU6-295P	HGNC:47258	8	48307927	48308030	-1		yes					U6	yes			107	0	0	0
ENSG00000206867	ENSG00000206867.1	ENST00000384140	ENST00000384140.1	RNU6-356P	snRNA	RNU6-356P	HGNC:47319	8	41032892	41032998	1		yes					U6	yes			107	0	0	0
ENSG00000206852	ENSG00000206852.1	ENST00000384125	ENST00000384125.1	RNU6-895P	snRNA	RNU6-895P	HGNC:47858	8	41298163	41298265	1		yes					U6	yes			107	0	0	0
ENSG00000200986	ENSG00000200986.1	ENST00000364116	ENST00000364116.1	RNU6-819P	snRNA	RNU6-819P	HGNC:47782	8	47131781	47131887	-1		yes					U6	yes			107	0.00067	1	1																				0.00067
ENSG00000202265	ENSG00000202265.1	ENST00000365395	ENST00000365395.1	RNU6-596P	snRNA	RNU6-596P	HGNC:47559	8	57289552	57289649	1		yes					U6	yes			107	0.00265	1	1												0.00265
ENSG00000206975	ENSG00000206975.1	ENST00000384248	ENST00000384248.1	RNU6-13P	snRNA	RNU6-13P	HGNC:34257	8	56917084	56917190	1		yes					U6	yes			107	0.02429	15	14								0.0084	0.0129	0.0152	0.0238	0.02429	0.02028
ENSG00000212473	ENSG00000212473.1	ENST00000391171	ENST00000391171.1	RNU1-101P	snRNA	RNU1-101P	HGNC:48443	8	70077906	70078032	-1		yes					U1	yes			164	0.02507	11	7															0.01821		0.02245			0.00869	0.01172	0.00066	0.00738	0.02507
ENSG00000252594	ENSG00000252594.1	ENST00000516785	ENST00000516785.1	RNU6-656P	snRNA	RNU6-656P	HGNC:47619	8	46831050	46831156	1	yes	yes					U6	yes	yes	yes	107	0.00606	1	1								0.00606			0.00246
ENSG00000222231	ENSG00000222231.1	ENST00000410299	ENST00000410299.1	RNU2-54P	snRNA	RNU2-54P	HGNC:48547	8	76265543	76265732	-1	yes	yes					U2	yes	yes	yes	191	0.01323	1	1											0.00211
ENSG00000206701	ENSG00000206701.1	ENST00000383974	ENST00000383974.1	RNU6-1040P	snRNA	RNU6-1040P	HGNC:48003	8	84665759	84665865	-1		yes					U6	yes			107	0.00612	1	1																					0.00612	0.00328
ENSG00000202095	ENSG00000202095.1	ENST00000365225	ENST00000365225.1	RNU6-1172P	snRNA	RNU6-1172P	HGNC:48135	8	96431054	96431160	-1		yes					U6	yes			107	0	0	0
ENSG00000202112	ENSG00000202112.1	ENST00000365242	ENST00000365242.1	RNU6-690P	snRNA	RNU6-690P	HGNC:47653	8	95599114	95599219	1		yes					U6	yes			107	0	0	0
ENSG00000252935	ENSG00000252935.1	ENST00000517126	ENST00000517126.1	RNU6-1220P	snRNA	RNU6-1220P	HGNC:48183	8	78398515	78398622	-1		yes					U6	yes			107	0	0	0
ENSG00000252755	ENSG00000252755.1	ENST00000516946	ENST00000516946.1	RNU6-703P	snRNA	RNU6-703P	HGNC:47666	8	98048856	98048962	1		yes					U6	yes			107	0.00583	2	2										0.00583
ENSG00000207378	ENSG00000207378.1	ENST00000384648	ENST00000384648.1	RNU6-748P	snRNA	RNU6-748P	HGNC:47711	8	98462944	98463050	-1		yes					U6	yes			107	0.02704	4	4															0.01821	0.01779		0.02137	0.01638	0.01213		0.01967	0.02704
ENSG00000221387	ENSG00000221387.1	ENST00000408460	ENST00000408460.1	RNU6ATAC8P	snRNA	RNU6ATAC8P	HGNC:46907	8	102421197	102421322	1		yes					U6ATAC	yes			126	0.17963	7	6			0.02137	0.03707	0.17963	0.07284			0.01393	0.02743	0.03043	0.05478	0.15045							0.00076
ENSG00000252558	ENSG00000252558.1	ENST00000516749	ENST00000516749.1	RNU6-914P	snRNA	RNU6-914P	HGNC:47877	8	98192205	98192313	-1		yes					U6	yes			107	0	0	0
ENSG00000252593	ENSG00000252593.1	ENST00000516784	ENST00000516784.1	RNU6-1224P	snRNA	RNU6-1224P	HGNC:48187	8	102533241	102533339	-1	yes	yes					U6	yes	yes	yes	107	0	0	0
ENSG00000207334	ENSG00000207334.1	ENST00000384604	ENST00000384604.1	RNU6-12P	snRNA	RNU6-12P	HGNC:34256	8	118976513	118976619	1		yes					U6	yes			107	0.09268	22	21		0.03558		0.09268	0.02245	0.03642	0.03276	0.03131	0.04153	0.08514	0.01243	0.05855	0.02493
ENSG00000239115	ENSG00000239115.1	ENST00000459003	ENST00000459003.1	RNU7-67P	snRNA	RNU7-67P	HGNC:34163	8	101307367	101307428	1							U7				63	0.00073	1	2									0.00073
ENSG00000252297	ENSG00000252297.1	ENST00000516488	ENST00000516488.1	RNU6-875P	snRNA	RNU6-875P	HGNC:47838	8	123342414	123342519	1		yes					U6	yes			107	0	0	0
ENSG00000222795	ENSG00000222795.1	ENST00000410863	ENST00000410863.1	RNU4-83P	snRNA	RNU4-83P	HGNC:47019	8	100831728	100831860	-1		yes					U4	yes			141	0.33681	20	14														0.09268	0.05463	0.01779	0.33681		0.01638	0.01819	0.09532	0.01311	0.01581	0.29909
ENSG00000278374	ENSG00000278374.1	ENST00000621618	ENST00000621618.1	U4	snRNA			8	123454981	123455107	-1		yes					U4	yes			141	0.06334	14	10												0.00078								0.04278	0.04177	0.02207	0.01096	0.06334
ENSG00000222146	ENSG00000222146.1	ENST00000410214	ENST00000410214.1	RNU4-37P	snRNA	RNU4-37P	HGNC:46973	8	112148742	112148825	-1		yes					U4	yes			141	0.02245	2	1																	0.02245						0.00246	0.0162
ENSG00000206695	ENSG00000206695.1	ENST00000383968	ENST00000383968.1	RNU6-442P	snRNA	RNU6-442P	HGNC:47405	8	125900951	125901054	1		yes					U6	yes			107	0	0	0
ENSG00000200560	ENSG00000200560.1	ENST00000363690	ENST00000363690.1	RNU6-288P	snRNA	RNU6-288P	HGNC:47251	17	63573242	63573345	-1		yes					U6	yes			107	0	0	0
ENSG00000207270	ENSG00000207270.1	ENST00000384540	ENST00000384540.1	RNU6-601P	snRNA	RNU6-601P	HGNC:47564	2	149610668	149610774	-1		yes					U6	yes			107	0.00102	1	1																								0.00102
ENSG00000202039	ENSG00000202039.1	ENST00000365169	ENST00000365169.1	RNU6-215P	snRNA	RNU6-215P	HGNC:47178	7	5180061	5180162	1		yes					U6	yes			107	0	0	0
ENSG00000199672	ENSG00000199672.1	ENST00000362802	ENST00000362802.1	RNU4-21P	snRNA	RNU4-21P	HGNC:46957	1	229535064	229535189	-1							U4	yes			141	0.03113	7	5																		0.02137		0.00807	0.00524	0.00262	0.01475	0.03113
ENSG00000207110	ENSG00000207110.1	ENST00000384382	ENST00000384382.1	RNVU1-32	snRNA	RNVU1-32	HGNC:48448	8	127999131	127999294	1		yes			yes		U1	yes	yes	yes	164	0.10686	41	25		0.07117	0.10686	0.07415	0.08982	0.07284	0.03276	0.07108	0.05709	0.06661	0.0842	0.05735	0.07532
ENSG00000222501	ENSG00000222501.1	ENST00000410569	ENST00000410569.1	RNU4-25P	snRNA	RNU4-25P	HGNC:46961	8	128010382	128010611	-1	yes	yes					U4	yes	yes	yes	141	1.28145	44	31														0.01854	0.01821	0.05338	0.02245		0.01638	1.28145	0.40993	0.37468	0.34105	0.56357
ENSG00000252995	ENSG00000252995.1	ENST00000517186	ENST00000517186.1	RNU6-667P	snRNA	RNU6-667P	HGNC:47630	15	79817349	79817450	-1		yes					U6	yes			107	0.00606	1	1																				0.00606
ENSG00000251741	ENSG00000251741.1	ENST00000515932	ENST00000515932.1	RNU4ATAC13P	snRNA	RNU4ATAC13P	HGNC:46899	5	113493835	113493960	1		yes					U4ATAC	yes			127	1.42981	26	20		0.01779	0.02137		0.02245	0.05463	0.01638	0.70163	0.64842	1.42981	0.33095	0.89486	0.81372
ENSG00000207116	ENSG00000207116.1	ENST00000384388	ENST00000384388.1	RNU6-31P	snRNA	RNU6-31P	HGNC:34250	2	200830009	200830116	1		yes					U6	yes			107	0.04491	24	22					0.04491		0.01638	0.01862	0.02767	0.03369	0.01529	0.01836	0.03198
ENSG00000201499	ENSG00000201499.1	ENST00000364629	ENST00000364629.1	RNU6-312P	snRNA	RNU6-312P	HGNC:47275	2	200881715	200881821	-1		yes					U6	yes			107	0	0	0
ENSG00000252916	ENSG00000252916.1	ENST00000517107	ENST00000517107.1	RNU6-762P	snRNA	RNU6-762P	HGNC:47725	2	200899020	200899121	1		yes					U6	yes			107	0.00094	1	1																						0.00094
ENSG00000252148	ENSG00000252148.1	ENST00000516339	ENST00000516339.1	RNU6-1206P	snRNA	RNU6-1206P	HGNC:48169	2	201079842	201079944	1		yes					U6	yes			107	0	0	0
ENSG00000238829	ENSG00000238829.1	ENST00000459460	ENST00000459460.1	RNU7-45P	snRNA	RNU7-45P	HGNC:34141	2	201141904	201141966	1		yes					U7				63	0.00228	1	2								0.00067	0.00228													0.00119		0.0014
ENSG00000201709	ENSG00000201709.1	ENST00000364839	ENST00000364839.1	RNU6-686P	snRNA	RNU6-686P	HGNC:47649	15	65229861	65229967	1		yes					U6	yes			107	0.00183	3	3										0.00183
ENSG00000199568	ENSG00000199568.1	ENST00000362698	ENST00000362698.1	RNU5A-1	snRNA	RNU5A-1	HGNC:10211	15	65296051	65296166	1	yes	yes	yes	5.92458	yes	yes	U5	yes	yes	yes	116	357216	116	100	yes	264064	340239	235641	335919	282629	357216	265023	195393	156351	235662	205951	230487									0.00131
ENSG00000206616	ENSG00000206616.1	ENST00000383889	ENST00000383889.1	RNU6-741P	snRNA	RNU6-741P	HGNC:47704	15	23777437	23777543	-1							U6	yes			107	0.00122	1	1																					0.00122
ENSG00000222610	ENSG00000222610.1	ENST00000410678	ENST00000410678.1	RNU6-402P	snRNA	RNU6-402P	HGNC:47365	5	98889731	98889833	1		yes					U6	yes			107	0.00466	1	1											0.00466		0.00307
ENSG00000252751	ENSG00000252751.1	ENST00000516942	ENST00000516942.1	RNU6-143P	snRNA	RNU6-143P	HGNC:47106	3	124407691	124407783	1		yes					U6	yes			107	0	0	0
ENSG00000200924	ENSG00000200924.1	ENST00000364054	ENST00000364054.1	RNU6-1048P	snRNA	RNU6-1048P	HGNC:48011	2	43892690	43892796	1		yes					U6	yes			107	0.00087	1	1								0.00071			0.00087	0.00078
ENSG00000252599	ENSG00000252599.1	ENST00000516790	ENST00000516790.1	RNU6-566P	snRNA	RNU6-566P	HGNC:47529	2	44154789	44154895	-1		yes					U6	yes			107	0.00612	1	1																					0.00612	0.00328
ENSG00000277029	ENSG00000277029.1	ENST00000612197	ENST00000612197.1	RNU6-1192P	snRNA	RNU6-1192P	HGNC:48155	17	36404826	36404932	-1		yes					U6	yes			107	0.00202	1	1																				0.00202			0.00123	0.00192
ENSG00000223256	ENSG00000223256.1	ENST00000411324	ENST00000411324.1	RNU6-785P	snRNA	RNU6-785P	HGNC:47748	9	138259595	138259698	1							U6	yes			107	0	0	0
ENSG00000252614	ENSG00000252614.1	ENST00000516805	ENST00000516805.1	RNU6-807P	snRNA	RNU6-807P	HGNC:47770	15	101648206	101648312	-1		yes					U6	yes			107	0	0	0
ENSG00000207312	ENSG00000207312.1	ENST00000384582	ENST00000384582.1	RNU6-429P	snRNA	RNU6-429P	HGNC:47392	5	11027200	11027307	1		yes					U6	yes			107	0.00369	1	1																							0.00369
ENSG00000201586	ENSG00000201586.1	ENST00000364716	ENST00000364716.1	RNU6-593P	snRNA	RNU6-593P	HGNC:47556	11	17115652	17115763	-1		yes					U6	yes			107	0.03642	2	2					0.02245		0.01638	0.01415			0.00246	0.00662	0.02303		0.03642					0.00606
ENSG00000206974	ENSG00000206974.1	ENST00000384247	ENST00000384247.1	RNU6-1144P	snRNA	RNU6-1144P	HGNC:48107	6	108292766	108292869	1		yes					U6	yes			107	0.00662	1	1												0.00662										0.00101
ENSG00000200799	ENSG00000200799.1	ENST00000363929	ENST00000363929.1	RNU6-770P	snRNA	RNU6-770P	HGNC:47733	6	108392073	108392177	1		yes					U6	yes			107	0	0	0
ENSG00000221023	ENSG00000221023.1	ENST00000408096	ENST00000408096.1	RNU6ATAC19P	snRNA	RNU6ATAC19P	HGNC:46918	2	181738606	181738715	1		yes					U6ATAC	yes			126	0	0	0
ENSG00000283262	ENSG00000283262.1	ENST00000636931	ENST00000636931.1	U6	snRNA			2	88367793	88367862	-1							U6	yes			107	0	0	0
ENSG00000212133	ENSG00000212133.1	ENST00000390831	ENST00000390831.1	RNU6-1168P	snRNA	RNU6-1168P	HGNC:48131	2	88383494	88383597	-1		yes					U6	yes			107	0.01638	1	1							0.01638	0.01213
ENSG00000252395	ENSG00000252395.2	ENST00000516586	ENST00000516586.2	RNU6-1007P	snRNA	RNU6-1007P	HGNC:47970	2	88414898	88415004	-1		yes					U6	yes			107	0	0	0
ENSG00000222438	ENSG00000222438.1	ENST00000410506	ENST00000410506.1	RNU6-1077P	snRNA	RNU6-1077P	HGNC:48040	12	130869736	130869837	-1		yes					U6	yes			107	0.01821	3	3															0.01821	0.01779				0.00606		0.01311
ENSG00000222465	ENSG00000222465.1	ENST00000410533	ENST00000410533.1	RNU2-5P	snRNA	RNU2-5P	HGNC:10155	9	70188571	70188750	-1		yes					U2	yes			191	2.41511	75	39														1.57561	1.69353	1.26321	2.11068	2.41511	1.21221	1.01409	1.18254	1.03116	1.86521	1.60547
ENSG00000252393	ENSG00000252393.1	ENST00000516584	ENST00000516584.1	RNU6-1004P	snRNA	RNU6-1004P	HGNC:47967	12	121604902	121605012	1	yes	yes					U6	yes	yes	yes	107	0	0	0
ENSG00000200407	ENSG00000200407.1	ENST00000363537	ENST00000363537.1	RNU6-1169P	snRNA	RNU6-1169P	HGNC:48132	15	41448742	41448844	-1		yes					U6	yes			107	0	0	0
ENSG00000207185	ENSG00000207185.1	ENST00000384456	ENST00000384456.1	RNU6-1157P	snRNA	RNU6-1157P	HGNC:48120	11	118593988	118594093	1		yes					U6	yes			107	0	0	0
ENSG00000252758	ENSG00000252758.1	ENST00000516949	ENST00000516949.1	RNU6-445P	snRNA	RNU6-445P	HGNC:47408	9	74857675	74857781	1		yes					U6	yes			107	0.00409	3	3								0.00071	0.00219	0.00378	0.00087	0.00409
ENSG00000252061	ENSG00000252061.1	ENST00000516252	ENST00000516252.1	RNU6-415P	snRNA	RNU6-415P	HGNC:47378	15	78898840	78898936	-1		yes					U6	yes			107	0.02245	1	1					0.02245								0.01535								0.00072
ENSG00000206887	ENSG00000206887.1	ENST00000384160	ENST00000384160.1	RNU6-1008P	snRNA	RNU6-1008P	HGNC:47971	1	224305380	224305483	1		yes					U6	yes			107	0	0	0
ENSG00000252413	ENSG00000252413.1	ENST00000516604	ENST00000516604.1	RNU7-121P	snRNA	RNU7-121P	HGNC:45655	1	39723566	39723627	-1							U7				63	0	0	0
ENSG00000202538	ENSG00000202538.1	ENST00000365668	ENST00000365668.1	RNU4-2	snRNA	RNU4-2	HGNC:10193	12	120291763	120291903	-1	yes	yes	yes	5.4178	yes	yes	U4	yes	yes	yes	141	1460.93	141	100	yes													1460.93	627.882	582.482	1069.58	554.536	663.654	492.003	967.369	429.887	383.308	733.436
ENSG00000200795	ENSG00000200795.1	ENST00000363925	ENST00000363925.1	RNU4-1	snRNA	RNU4-1	HGNC:10192	12	120293097	120293237	-1	yes	yes	yes	8.44872	yes	yes	U4	yes	yes	yes	141	645.755	141	100	yes													402.949	395.668	163.719	645.755	117.614	312.538	233.713	274.426	125.737	82.3319	449.419
ENSG00000276103	ENSG00000276103.1	ENST00000620626	ENST00000620626.1	U4	snRNA			1	150608507	150608623	-1		yes					U4	yes			141	0.06736	4	3												0.00078		0.01854			0.06736			0.00404	0.01835			0.04606
ENSG00000251980	ENSG00000251980.1	ENST00000516171	ENST00000516171.1	RNU6-436P	snRNA	RNU6-436P	HGNC:47399	2	157912772	157912885	1		yes					U6	yes			107	0	0	0
ENSG00000206931	ENSG00000206931.1	ENST00000384204	ENST00000384204.1	RNU6-1042P	snRNA	RNU6-1042P	HGNC:48005	1	150701866	150701972	1		yes					U6	yes			107	0.00328	1	1											0.00328
ENSG00000202070	ENSG00000202070.1	ENST00000365200	ENST00000365200.1	RNU6-1175P	snRNA	RNU6-1175P	HGNC:48138	11	70075363	70075469	1		yes					U6	yes			107	0.00442	3	3										0.00442
ENSG00000252767	ENSG00000252767.1	ENST00000516958	ENST00000516958.1	RNU6-250P	snRNA	RNU6-250P	HGNC:47213	6	40407853	40407955	1		yes					U6	yes			107	0	0	0
ENSG00000207490	ENSG00000207490.1	ENST00000384759	ENST00000384759.1	RNU6-987P	snRNA	RNU6-987P	HGNC:47950	6	25383599	25383702	1		yes					U6	yes			107	0	0	0
ENSG00000212345	ENSG00000212345.1	ENST00000391043	ENST00000391043.1	RNU6-700P	snRNA	RNU6-700P	HGNC:47663	12	9624122	9624228	-1		yes					U6	yes			107	0.00492	1	1																							0.00492
ENSG00000251819	ENSG00000251819.1	ENST00000516010	ENST00000516010.1	RNU6-322P	snRNA	RNU6-322P	HGNC:47285	15	100551820	100551922	-1		yes					U6	yes			107	0.00219	1	1																								0.00219
ENSG00000200095	ENSG00000200095.1	ENST00000363225	ENST00000363225.1	RNU6-181P	snRNA	RNU6-181P	HGNC:47144	15	100560686	100560792	-1	yes	yes					U6	yes	yes	yes	107	0.00409	3	3																				0.00071	0.00378	0.00219	0.00087	0.00219
ENSG00000238554	ENSG00000238554.1	ENST00000459274	ENST00000459274.1	RNU1-88P	snRNA	RNU1-88P	HGNC:48430	6	36639545	36639672	-1		yes				yes	U1	yes			164	3.30016	96	59	yes													0.72293	1.67532	0.39142	0.85325	0.61981	3.17796	3.30016	0.99745	0.55999	0.63434	0.96925
ENSG00000252244	ENSG00000252244.1	ENST00000516435	ENST00000516435.1	RNU7-3P	snRNA	RNU7-3P	HGNC:34099	6	149516956	149517017	1		yes					U7				63	0.407	26	41						0.09105	0.06553	0.407	0.27209	0.37257	0.27389	0.21527	0.12998
ENSG00000274585	ENSG00000274585.1	ENST00000618664	ENST00000618664.1	RNU2-1	snRNA	RNU2-1	HGNC:10142	17	43233787	43233977	-1					yes	yes	U2	yes	yes	yes	191	7255.83	191	100	yes							0.00076	0.00094			0.00102								3776.98	5034.24	3768.85	7255.83	5773.92
ENSG00000275616	ENSG00000275616.1	ENST00000616345	ENST00000616345.1	U2	snRNA			17	43239921	43240111	-1						yes	U2	yes			191	7255.83	191	100	yes							0.00076	0.00094			0.00102								3776.98	5034.24	3768.85	7255.83	5773.92
ENSG00000273709	ENSG00000273709.1	ENST00000616535	ENST00000616535.1	U2	snRNA			17	43241180	43241370	-1						yes	U2	yes			191	7255.83	191	100	yes							0.00076	0.00094			0.00102								3776.98	5034.24	3768.85	7255.83	5773.92
ENSG00000274432	ENSG00000274432.1	ENST00000619465	ENST00000619465.1	U2	snRNA			17	43245674	43245864	-1						yes	U2	yes			191	7255.83	191	100	yes							0.00076	0.00094			0.00102								3776.98	5034.24	3768.85	7255.83	5773.92
ENSG00000278048	ENSG00000278048.1	ENST00000613119	ENST00000613119.1	U2	snRNA			17	43251829	43252019	-1						yes	U2	yes			191	7255.83	191	100	yes							0.00076	0.00094			0.00102								3776.98	5034.24	3768.85	7255.83	5773.92
ENSG00000276596	ENSG00000276596.1	ENST00000613778	ENST00000613778.1	U2	snRNA			17	43266633	43266823	-1						yes	U2	yes			191	7255.84	191	100	yes							0.00076	0.00094			0.00102								3776.98	5034.24	3768.86	7255.84	5773.92
ENSG00000277903	ENSG00000277903.1	ENST00000611544	ENST00000611544.1	U2	snRNA			17	43271369	43271559	-1						yes	U2	yes			191	7255.84	191	100	yes							0.00076	0.00094			0.00102								3776.98	5034.24	3768.86	7255.84	5773.92
ENSG00000278774	ENSG00000278774.1	ENST00000613956	ENST00000613956.1	U2	snRNA			17	43273101	43273292	-1						yes	U2	yes			191	208.193	191	100	yes							0.00076	0.00094					69.6976	41.2458	36.3484	70.0566	165.596	27.9137	53.4335	146.551	57.3868	208.193	200.251
ENSG00000274862	ENSG00000274862.1	ENST00000615427	ENST00000615427.1	U2	snRNA			17	43277978	43278168	-1						yes	U2	yes			191	7255.84	191	100	yes							0.00076	0.00094			0.00102								3776.98	5034.24	3768.86	7255.84	5773.92
ENSG00000274062	ENSG00000274062.1	ENST00000617785	ENST00000617785.1	U2	snRNA			17	43284139	43284329	-1						yes	U2	yes			191	7255.84	191	100	yes							0.00076	0.00094			0.00102								3776.98	5034.24	3768.86	7255.84	5773.92
ENSG00000274452	ENSG00000274452.1	ENST00000619225	ENST00000619225.1	U2	snRNA			17	43290291	43290481	-1						yes	U2	yes			191	7255.84	191	100	yes							0.00076	0.00094			0.00102		157.413	53.1733	48.6958	122.464	35.1794	46.1624	3776.98	5034.24	3768.86	7255.84	5773.92
ENSG00000275219	ENSG00000275219.1	ENST00000620268	ENST00000620268.1	U2	snRNA			17	43296425	43296615	-1						yes	U2	yes			191	7255.84	191	100	yes							0.00076	0.00094			0.00102								3776.98	5034.24	3768.86	7255.84	5773.92
ENSG00000278591	ENSG00000278591.1	ENST00000618602	ENST00000618602.1	U2	snRNA			17	43300041	43300231	-1						yes	U2	yes			191	7255.84	191	100	yes							0.00076	0.00094			0.00102								3776.98	5034.24	3768.86	7255.84	5773.92
ENSG00000201308	ENSG00000201308.1	ENST00000364438	ENST00000364438.1	RNU6-512P	snRNA	RNU6-512P	HGNC:47475	2	135656477	135656579	-1		yes					U6	yes			107	0.01821	2	2															0.01821									0.00512
ENSG00000199483	ENSG00000199483.1	ENST00000362613	ENST00000362613.1	RNU4-15P	snRNA	RNU4-15P	HGNC:46951	9	83596444	83596584	-1		yes					U4	yes			141	0.02458	10	7																				0.00121	0.00612	0.00164	0.00761	0.02458
ENSG00000252079	ENSG00000252079.1	ENST00000516270	ENST00000516270.1	RNU6-327P	snRNA	RNU6-327P	HGNC:47290	12	132835374	132835500	-1	yes	yes					U6	yes	yes	yes	107	0.00512	2	2																				0.00143				0.00512
ENSG00000252269	ENSG00000252269.1	ENST00000516460	ENST00000516460.1	RNU4ATAC12P	snRNA	RNU4ATAC12P	HGNC:46898	12	132995190	132995302	-1		yes					U4ATAC	yes			127	0.02137	6	5														0.01854	0.01821			0.02137		0.00202	0.01641	0.00437	0.01967	0.00384
ENSG00000283256	ENSG00000283256.1	ENST00000635778	ENST00000635778.1	U6	snRNA			12	31366288	31366366	1		yes					U6	yes			107	0.00153	1	1																					0.00153
ENSG00000200388	ENSG00000200388.1	ENST00000363518	ENST00000363518.1	RNU6-618P	snRNA	RNU6-618P	HGNC:47581	12	31396390	31396501	1		yes					U6	yes			107	0.00173	1	1								0.00173
ENSG00000252390	ENSG00000252390.1	ENST00000516581	ENST00000516581.1	RNU5F-4P	snRNA	RNU5F-4P	HGNC:42516	12	31594093	31594206	-1		yes					U5	yes			116	6.63665	55	47														0.64878	0.38241	0.33804	1.1227	2.00903	0.27848	5.17865	2.8225	2.412	6.63665	5.35229
ENSG00000199872	ENSG00000199872.1	ENST00000363002	ENST00000363002.1	RNU6-942P	snRNA	RNU6-942P	HGNC:47905	2	26042675	26042781	1		yes					U6	yes			107	0	0	0
ENSG00000200731	ENSG00000200731.1	ENST00000363861	ENST00000363861.1	RNU1-124P	snRNA	RNU1-124P	HGNC:48466	8	43073474	43073618	1	yes	yes					U1	yes	yes	yes	164	0.16466	29	18							0.01638	0.16466	0.01169	0.01538	0.01059	0.00827	0.01768
ENSG00000238509	ENSG00000238509.1	ENST00000459597	ENST00000459597.1	RNU6-104P	snRNA	RNU6-104P	HGNC:47067	8	43303376	43303482	1		yes					U6	yes			107	0.00612	1	1										0.00612
ENSG00000212370	ENSG00000212370.1	ENST00000391068	ENST00000391068.1	RNU6-482P	snRNA	RNU6-482P	HGNC:47445	5	112778363	112778469	1		yes					U6	yes			107	0	0	0
ENSG00000252062	ENSG00000252062.1	ENST00000516253	ENST00000516253.1	RNU6-469P	snRNA	RNU6-469P	HGNC:47432	4	84886386	84886486	-1		yes					U6	yes			107	0	0	0
ENSG00000276642	ENSG00000276642.1	ENST00000408644	ENST00000408644.1		snRNA			1	220825776	220825893	1	yes	yes					other
ENSG00000252929	ENSG00000252929.1	ENST00000517120	ENST00000517120.1	RNU6-218P	snRNA	RNU6-218P	HGNC:47181	7	6057500	6057604	1		yes					U6	yes			107	0	0	0
ENSG00000201028	ENSG00000201028.1	ENST00000364158	ENST00000364158.1	RNU6-151P	snRNA	RNU6-151P	HGNC:47114	1	111650431	111650537	-1		yes					U6	yes			107	0.00612	1	1																					0.00612
ENSG00000202429	ENSG00000202429.1	ENST00000365559	ENST00000365559.1	RNU4-48P	snRNA	RNU4-48P	HGNC:46984	2	127472234	127472415	1		yes					U4	yes			141	0.11415	12	9								0.11415	0.06632	0.05989	0.05024	0.04353	0.09524										0.00082
ENSG00000252931	ENSG00000252931.1	ENST00000517122	ENST00000517122.1	RNU6-231P	snRNA	RNU6-231P	HGNC:47194	15	85821855	85821957	1	yes	yes					U6	yes	yes	yes	107	0	0	0
ENSG00000252117	ENSG00000252117.1	ENST00000516308	ENST00000516308.1	RNU6-1108P	snRNA	RNU6-1108P	HGNC:48071	15	44927600	44927703	-1		yes					U6	yes			107	0.02245	2	2																	0.02245							0.01535
ENSG00000252475	ENSG00000252475.1	ENST00000516666	ENST00000516666.1	RNU6-1332P	snRNA	RNU6-1332P	HGNC:48295	15	44962830	44962933	1		yes					U6	yes			107	0.00404	1	1								0.00404				0.00132	0.00085
ENSG00000252288	ENSG00000252288.1	ENST00000516479	ENST00000516479.1	RNU6-966P	snRNA	RNU6-966P	HGNC:47929	15	44973558	44973661	1		yes					U6	yes			107	0.01967	3	3		0.01779				0.01821		0.0026	0.01967			0.01323
ENSG00000212550	ENSG00000212550.1	ENST00000391248	ENST00000391248.1	RNU1-78P	snRNA	RNU1-78P	HGNC:48420	15	45002864	45003028	-1		yes					U1	yes			164	0.12639	22	13														0.01854	0.03642					0.12385	0.11806	0.12639	0.06202	0.07171
ENSG00000212219	ENSG00000212219.1	ENST00000390917	ENST00000390917.1	RNU6-604P	snRNA	RNU6-604P	HGNC:47567	7	151900275	151900374	1		yes					U6	yes			107	0.00384	1	1																								0.00384
ENSG00000212303	ENSG00000212303.1	ENST00000391001	ENST00000391001.1	RNU6-1154P	snRNA	RNU6-1154P	HGNC:48117	7	135665599	135665702	-1		yes					U6	yes			107	0	0	0
ENSG00000199700	ENSG00000199700.1	ENST00000362830	ENST00000362830.1	RNU6-223P	snRNA	RNU6-223P	HGNC:47186	7	135960703	135960809	1							U6	yes			107	0.00211	1	1											0.00211	0.00078
ENSG00000272028	ENSG00000272028.1	ENST00000607561	ENST00000607561.1	RNU6-87P	snRNA	RNU6-87P	HGNC:47050	12	51014134	51014241	-1		yes					U6	yes			107	0.02137	2	2																		0.02137	0.01638	0.01213			0.01475
ENSG00000199903	ENSG00000199903.1	ENST00000363033	ENST00000363033.1	RNU6-1273P	snRNA	RNU6-1273P	HGNC:48236	12	51037499	51037602	1		yes					U6	yes			107	0	0	0
ENSG00000199824	ENSG00000199824.1	ENST00000362954	ENST00000362954.1	RNU6-199P	snRNA	RNU6-199P	HGNC:47162	12	51162901	51163007	1		yes					U6	yes			107	0.01638	1	1								0.00606	0.00656	0.00612		0.00662							0.01638	0.01213
ENSG00000206654	ENSG00000206654.1	ENST00000383927	ENST00000383927.1	RNU6-608P	snRNA	RNU6-608P	HGNC:47571	1	39120940	39121043	-1		yes					U6	yes			107	0	0	0
ENSG00000207428	ENSG00000207428.1	ENST00000384697	ENST00000384697.1	RNU6-95P	snRNA	RNU6-95P	HGNC:47058	4	68003895	68004001	1		yes					U6	yes			107	0	0	0
ENSG00000238365	ENSG00000238365.3	ENST00000459540	ENST00000459540.3	RNU7-57P	snRNA	RNU7-57P	HGNC:34153	1	154338743	154338802	1		yes					U7				63	0.00073	1	2									0.00073
ENSG00000199308	ENSG00000199308.1	ENST00000362438	ENST00000362438.1	RNU6-222P	snRNA	RNU6-222P	HGNC:47185	19	54868939	54869045	-1		yes					U6	yes			107	0.01638	6	6								0.00243											0.01638	0.01453	0.00082		0.00211	0.00256
ENSG00000200175	ENSG00000200175.1	ENST00000363305	ENST00000363305.1	RNU6-1309P	snRNA	RNU6-1309P	HGNC:48272	1	150812591	150812698	-1		yes					U6	yes			107	0.00143	1	1																				0.00143
ENSG00000200350	ENSG00000200350.1	ENST00000363480	ENST00000363480.1	RNU6-1285P	snRNA	RNU6-1285P	HGNC:48248	4	154543933	154544037	-1							U6	yes			107	0.01854	1	1				0.01854						0.01631
ENSG00000252763	ENSG00000252763.1	ENST00000516954	ENST00000516954.1	RNU2-31P	snRNA	RNU2-31P	HGNC:48524	3	159808416	159808570	-1		yes					U2	yes			191	0.0034	3	2																					0.0034
ENSG00000238374	ENSG00000238374.1	ENST00000459240	ENST00000459240.1	RNU7-180P	snRNA	RNU7-180P	HGNC:45714	5	146245191	146245253	-1		yes					U7				63	0	0	0
ENSG00000252796	ENSG00000252796.1	ENST00000516987	ENST00000516987.1	RNU7-11P	snRNA	RNU7-11P	HGNC:34107	4	39621012	39621073	1		yes					U7				63	0.01073	3	5								0.00782	0.0026			0.01073
ENSG00000200455	ENSG00000200455.1	ENST00000363585	ENST00000363585.1	RNU6-1112P	snRNA	RNU6-1112P	HGNC:48075	4	40077884	40077982	1		yes					U6	yes			107	0	0	0
ENSG00000252764	ENSG00000252764.1	ENST00000516955	ENST00000516955.1	RNU6-1092P	snRNA	RNU6-1092P	HGNC:48055	8	100683488	100683574	1		yes					U6	yes			107	0	0	0
ENSG00000221527	ENSG00000221527.1	ENST00000408600	ENST00000408600.1	RNU6ATAC41P	snRNA	RNU6ATAC41P	HGNC:46940	8	100739802	100739927	-1		yes					U6ATAC	yes			126	0.03787	16	13																				0.03787	0.02254	0.02466	0.01156	0.01512
ENSG00000207507	ENSG00000207507.1	ENST00000384776	ENST00000384776.1	RNU6-9	snRNA	RNU6-9	HGNC:34269	19	893484	893590	1	yes	yes	yes	4.79781	yes	yes	U6	yes	yes	yes	107	1.21453	105	98	yes			0.09268	0.02245		0.01638	1.00391	0.72279	1.21453	0.58935	0.97704	1.06238		0.01821							0.00119		0.00384
ENSG00000207261	ENSG00000207261.1	ENST00000384531	ENST00000384531.1	RNU6-738P	snRNA	RNU6-738P	HGNC:47701	5	27111569	27111674	1		yes					U6	yes			107	0.00768	2	2								0.00404		0.00072	0.00738	0.00662	0.00768
ENSG00000278234	ENSG00000278234.1	ENST00000622185	ENST00000622185.1	U2	snRNA			3	150241777	150241860	1		yes					U2	yes			191	9.07143	50	26		6.90317	8.93378	7.30342	9.07143	8.23094	5.91363	4.9603	5.72976	5.39732	6.87943	6.95456	7.1315
ENSG00000200189	ENSG00000200189.1	ENST00000363319	ENST00000363319.1	RNU6-832P	snRNA	RNU6-832P	HGNC:47795	7	69125270	69125376	1		yes					U6	yes			107	0	0	0
ENSG00000252423	ENSG00000252423.1	ENST00000516614	ENST00000516614.1	RNU6-229P	snRNA	RNU6-229P	HGNC:47192	7	69401202	69401303	-1		yes					U6	yes			107	0	0	0
ENSG00000239075	ENSG00000239075.1	ENST00000459566	ENST00000459566.1	RNU6-274P	snRNA	RNU6-274P	HGNC:47237	7	89754620	89754726	-1							U6	yes			107	0.02245	2	2													0.0014				0.02245							0.01535
ENSG00000251923	ENSG00000251923.1	ENST00000516114	ENST00000516114.1	RNU6-276P	snRNA	RNU6-276P	HGNC:47239	4	55798636	55798731	1		yes					U6	yes			107	0.00738	1	1								0.00101		0.00175	0.00738	0.00147
ENSG00000202358	ENSG00000202358.1	ENST00000365488	ENST00000365488.1	RNU6-652P	snRNA	RNU6-652P	HGNC:47615	4	55885595	55885701	1		yes					U6	yes			107	0	0	0
ENSG00000199784	ENSG00000199784.1	ENST00000362914	ENST00000362914.1	RNU6-1287P	snRNA	RNU6-1287P	HGNC:48250	15	56274530	56274636	-1							U6	yes			107	0	0	0
ENSG00000212526	ENSG00000212526.1	ENST00000391224	ENST00000391224.1	RNU6-466P	snRNA	RNU6-466P	HGNC:47429	15	30956248	30956350	-1	yes	yes					U6	yes	yes	yes	107	0	0	0
ENSG00000222627	ENSG00000222627.1	ENST00000410695	ENST00000410695.1	RNU2-37P	snRNA	RNU2-37P	HGNC:48530	3	128075073	128075249	-1	yes	yes					U2	yes	yes	yes	191	0.96552	58	30														0.12976	0.03642	0.01779	0.96552	0.14961		0.13132	0.1561	0.05922	0.12293	0.80786
ENSG00000222488	ENSG00000222488.1	ENST00000410556	ENST00000410556.1	RNU6-285P	snRNA	RNU6-285P	HGNC:47248	8	73018945	73019044	-1		yes					U6	yes			107	0	0	0
ENSG00000207454	ENSG00000207454.1	ENST00000384723	ENST00000384723.1	RNU6-1104P	snRNA	RNU6-1104P	HGNC:48067	7	101269938	101270041	-1		yes					U6	yes			107	0	0	0
ENSG00000276376	ENSG00000276376.1	ENST00000619968	ENST00000619968.1	U7	snRNA			15	90076424	90076486	1		yes					U7				63	0.01213	1	2								0.01213			0.00738
ENSG00000222057	ENSG00000222057.1	ENST00000410125	ENST00000410125.1	RNU4-62P	snRNA	RNU4-62P	HGNC:46998	3	121655475	121655604	-1		yes					U4	yes			141	0.04499	19	13														0.01854	0.01821		0.02245			0.0095	0.02753	0.00312	0.02583	0.04499
ENSG00000199237	ENSG00000199237.1	ENST00000362367	ENST00000362367.1	RNU6-834P	snRNA	RNU6-834P	HGNC:47797	12	49593104	49593213	1		yes					U6	yes			107	0	0	0
ENSG00000252507	ENSG00000252507.1	ENST00000516698	ENST00000516698.1	RNU7-81P	snRNA	RNU7-81P	HGNC:34177	2	54850289	54850352	1		yes					U7				63	0	0	0
ENSG00000202017	ENSG00000202017.1	ENST00000365147	ENST00000365147.1	RNU6-806P	snRNA	RNU6-806P	HGNC:47769	5	60304047	60304151	-1		yes					U6	yes			107	0	0	0
ENSG00000253099	ENSG00000253099.1	ENST00000517290	ENST00000517290.1	RNU2-60P	snRNA	RNU2-60P	HGNC:48553	11	111383092	111383219	1		yes					U2	yes			191	0.36334	13	7		0.12454	0.36334	0.18537	0.06736	0.05463	0.09829	0.10541	0.11671	0.16481	0.29817	0.11006	0.08776
ENSG00000238370	ENSG00000238370.1	ENST00000459238	ENST00000459238.1	RNU7-103P	snRNA	RNU7-103P	HGNC:45637	12	589530	589589	-1		yes					U7				63	0	0	0
ENSG00000199796	ENSG00000199796.1	ENST00000362926	ENST00000362926.1	RNU6-924P	snRNA	RNU6-924P	HGNC:47887	19	46306470	46306577	-1		yes					U6	yes			107	0.00441	3	3																					0.00183
ENSG00000207452	ENSG00000207452.1	ENST00000384721	ENST00000384721.1	RNU6-606P	snRNA	RNU6-606P	HGNC:47569	5	87299687	87299797	-1		yes					U6	yes			107	0.0014	1	1																								0.0014
ENSG00000206641	ENSG00000206641.1	ENST00000383914	ENST00000383914.1	RNU6-449P	snRNA	RNU6-449P	HGNC:47412	15	53764204	53764310	1		yes					U6	yes			107	0	0	0
ENSG00000252996	ENSG00000252996.1	ENST00000517187	ENST00000517187.1	RNU6-1315P	snRNA	RNU6-1315P	HGNC:48278	12	2954240	2954338	-1		yes					U6	yes			107	0.04275	2	2																		0.04275					0.0295
ENSG00000200462	ENSG00000200462.1	ENST00000363592	ENST00000363592.1	RNU6-727P	snRNA	RNU6-727P	HGNC:47690	5	87420341	87420447	-1		yes					U6	yes			107	0.02303	3	3																	0.02245		0.01638	0.01323				0.02303
ENSG00000222338	ENSG00000222338.1	ENST00000410406	ENST00000410406.1	RNU6-174P	snRNA	RNU6-174P	HGNC:47137	12	3726222	3726327	-1		yes					U6	yes			107	0.00165	1	1
ENSG00000252933	ENSG00000252933.1	ENST00000517124	ENST00000517124.1	RNU6-1223P	snRNA	RNU6-1223P	HGNC:48186	19	1616492	1616595	-1		yes					U6	yes			107	0.00076	1	1																					0.00076
ENSG00000207065	ENSG00000207065.1	ENST00000384337	ENST00000384337.1	RNU5A-2P	snRNA	RNU5A-2P	HGNC:42515	4	81334303	81334418	1							U5	yes			116	4.52027	37	32		0.12454	1.4106	0.09268	0.5389	0.50988	0.16381	0.96852	0.629	0.98159	4.52027	0.90649	1.71469
ENSG00000222359	ENSG00000222359.1	ENST00000410427	ENST00000410427.1	RNU6-355P	snRNA	RNU6-355P	HGNC:47318	16	90144592	90144695	1							U6	yes			107	0	0	0
ENSG00000252548	ENSG00000252548.1	ENST00000516739	ENST00000516739.1	RNU7-149P	snRNA	RNU7-149P	HGNC:45683	4	98966815	98966873	-1		yes					U7				63	0.00369	1	2																							0.00369	0.0009
ENSG00000199448	ENSG00000199448.1	ENST00000362578	ENST00000362578.1	RNU6-845P	snRNA	RNU6-845P	HGNC:47808	16	46556089	46556191	-1		yes					U6	yes			107	0	0	0
ENSG00000206698	ENSG00000206698.1	ENST00000383971	ENST00000383971.1	RNU1-73P	snRNA	RNU1-73P	HGNC:48415	5	97175950	97176113	-1		yes					U1	yes			164	0.00384	1	1													0.00384											0.00171
ENSG00000200247	ENSG00000200247.1	ENST00000363377	ENST00000363377.1	RNU6-254P	snRNA	RNU6-254P	HGNC:47217	12	19445949	19446055	-1		yes					U6	yes			107	0.00238	1	1																						0.00238	0.00134
ENSG00000206832	ENSG00000206832.1	ENST00000384105	ENST00000384105.1	RNU6V	snRNA	RNU6V	HGNC:10230	1	109591534	109591640	-1		yes					U6	yes			107	0.07247	15	14																	0.02245			0.01979	0.02835	0.01458	0.01685	0.07247
ENSG00000239010	ENSG00000239010.1	ENST00000459104	ENST00000459104.1	RNU7-74P	snRNA	RNU7-74P	HGNC:34170	4	40377452	40377513	-1		yes					U7				63	0.00105	1	2																							0.00105
ENSG00000206598	ENSG00000206598.1	ENST00000383871	ENST00000383871.1	RNU6-1286P	snRNA	RNU6-1286P	HGNC:48249	6	121354354	121354460	1		yes					U6	yes			107	0	0	0
ENSG00000199458	ENSG00000199458.1	ENST00000362588	ENST00000362588.1	RNU4-35P	snRNA	RNU4-35P	HGNC:46971	6	121453981	121454121	-1		yes					U4	yes			141	0.15718	18	13														0.01854	0.07284	0.01779	0.15718			0.00606	0.02413	0.01311	0.01229	0.15472
ENSG00000222598	ENSG00000222598.1	ENST00000410666	ENST00000410666.1	RNU2-49P	snRNA	RNU2-49P	HGNC:48542	5	115774319	115774502	-1							U2	yes			191	0.47153	35	18														0.11122	0.12747	0.08896	0.47153	0.25647	0.01638	0.05146	0.08856	0.07431	0.20764	0.37429
ENSG00000252560	ENSG00000252560.1	ENST00000516751	ENST00000516751.1	RNU4-18P	snRNA	RNU4-18P	HGNC:46954	6	131642818	131642966	-1		yes					U4	yes			141	0.02814	4	3															0.01821		0.02245						0.00492	0.02814
ENSG00000251892	ENSG00000251892.1	ENST00000516083	ENST00000516083.1	RNU7-84P	snRNA	RNU7-84P	HGNC:34180	8	106729795	106729856	-1							U7				63	0	0	0
ENSG00000200597	ENSG00000200597.1	ENST00000363727	ENST00000363727.1	RNVU1-33	snRNA	RNVU1-33	HGNC:48429	6	37915573	37915742	1		yes			yes		U1	yes	yes	yes	164	0.36632	41	25			0.02137		0.02245		0.03276	0.36632	0.02147	0.04558	0.02965	0.03537	0.03496
ENSG00000207352	ENSG00000207352.1	ENST00000384622	ENST00000384622.1	RNU6-540P	snRNA	RNU6-540P	HGNC:47503	5	65604661	65604761	-1		yes					U6	yes			107	0	0	0
ENSG00000201342	ENSG00000201342.1	ENST00000364472	ENST00000364472.1	RNU4-38P	snRNA	RNU4-38P	HGNC:46974	3	170057301	170057429	1	yes	yes					U4	yes	yes	yes	141	0.07415	11	8				0.07415	0.06736	0.01821		0.00404	0.00656	0.05302	0.00738	0.02505	0.06749							0.00067			0.01393
ENSG00000238542	ENSG00000238542.1	ENST00000459398	ENST00000459398.1	RNU7-104P	snRNA	RNU7-104P	HGNC:45638	2	178831371	178831449	-1		yes					U7				63	0.01638	1	2																			0.01638	0.01213				0.00118
ENSG00000206743	ENSG00000206743.1	ENST00000384016	ENST00000384016.1	RNU6-484P	snRNA	RNU6-484P	HGNC:47447	5	37700331	37700437	-1		yes					U6	yes			107	0.00768	1	1																				0.00101	0.00175			0.00768
ENSG00000252823	ENSG00000252823.1	ENST00000517014	ENST00000517014.1	RNU6-148P	snRNA	RNU6-148P	HGNC:47111	12	89754059	89754152	1	yes	yes					U6	yes	yes	yes	107	0	0	0
ENSG00000200340	ENSG00000200340.1	ENST00000363470	ENST00000363470.1	RNU1-105P	snRNA	RNU1-105P	HGNC:48447	6	47823390	47823550	1		yes					U1	yes			164	0.02282	5	3		0.01779		0.01854	0.02245				0.01311	0.01835	0.00738	0.00189	0.02282
ENSG00000200926	ENSG00000200926.1	ENST00000364056	ENST00000364056.1	RNU6-960P	snRNA	RNU6-960P	HGNC:47923	6	111091213	111091332	-1		yes					U6	yes			107	0.00295	1	1									0.00295
ENSG00000222363	ENSG00000222363.1	ENST00000410431	ENST00000410431.1	RNU4-34P	snRNA	RNU4-34P	HGNC:46970	17	29388560	29388683	1		yes					U4	yes			141	0.01075	3	2												0.00662	0.01075
ENSG00000253064	ENSG00000253064.1	ENST00000517255	ENST00000517255.1	RNU6-711P	snRNA	RNU6-711P	HGNC:47674	17	29424762	29424867	-1		yes					U6	yes			107	0	0	0
ENSG00000202205	ENSG00000202205.1	ENST00000365335	ENST00000365335.1	RNU6-1034P	snRNA	RNU6-1034P	HGNC:47997	17	29445300	29445400	-1							U6	yes			107	0.00331	1	1																							0.00134
ENSG00000223037	ENSG00000223037.1	ENST00000411105	ENST00000411105.1	RNU6-284P	snRNA	RNU6-284P	HGNC:47247	4	164620732	164620837	1		yes					U6	yes			107	0	0	0
ENSG00000222743	ENSG00000222743.1	ENST00000410811	ENST00000410811.1	RNU6-1190P	snRNA	RNU6-1190P	HGNC:48153	5	37619985	37620088	-1		yes					U6	yes			107	0	0	0
ENSG00000206595	ENSG00000206595.1	ENST00000383868	ENST00000383868.1	RNU6-877P	snRNA	RNU6-877P	HGNC:47840	1	51382308	51382414	1							U6	yes			107	0.00173	1	1								0.00173				0.00132
ENSG00000252032	ENSG00000252032.1	ENST00000516223	ENST00000516223.1	RNU6-1281P	snRNA	RNU6-1281P	HGNC:48244	1	51538625	51538729	-1	yes	yes					U6	yes	yes	yes	107	0	0	0
ENSG00000222449	ENSG00000222449.1	ENST00000410517	ENST00000410517.1	RNU6-1140P	snRNA	RNU6-1140P	HGNC:48103	2	237563165	237563270	1		yes					U6	yes			107	0.08549	8	7		0.01779	0.08549	0.03707	0.06736	0.05463	0.06553	0.04851	0.01311	0.02447	0.05901	0.0397	0.04686
ENSG00000252659	ENSG00000252659.1	ENST00000516850	ENST00000516850.1	RNU6-1088P	snRNA	RNU6-1088P	HGNC:48051	12	120313238	120313341	-1							U6	yes			107	0	0	0
ENSG00000212170	ENSG00000212170.1	ENST00000390868	ENST00000390868.1	RNU1-77P	snRNA	RNU1-77P	HGNC:48419	15	82174224	82174385	-1		yes					U1	yes			164	0.13078	46	28														0.05561	0.10926		0.08982	0.08549	0.01638	0.09582	0.10139	0.02557	0.08102	0.13078
ENSG00000200885	ENSG00000200885.1	ENST00000364015	ENST00000364015.1	RNU1-146P	snRNA	RNU1-146P	HGNC:48488	12	19724435	19724599	1		yes					U1	yes			164	0.09028	14	9							0.01638	0.09028	0.01464	0.02772		0.00607	0.00759
ENSG00000252908	ENSG00000252908.1	ENST00000517099	ENST00000517099.1	RNU6-1003P	snRNA	RNU6-1003P	HGNC:47966	5	17240611	17240715	1		yes					U6	yes			107	0.00768	1	1													0.00768
ENSG00000252544	ENSG00000252544.1	ENST00000516735	ENST00000516735.1	RNU6-1282P	snRNA	RNU6-1282P	HGNC:48245	4	151300518	151300613	1		yes					U6	yes			107	0.02025	2	2														0.01854							0.02025	0.00077	0.0067	0.00219
ENSG00000207180	ENSG00000207180.1	ENST00000384451	ENST00000384451.1	RNU6-411P	snRNA	RNU6-411P	HGNC:47374	6	71182612	71182718	1		yes					U6	yes			107	0.01821	2	2								0.00202							0.01821					0.00243	0.00714		0.00866	0.00219
ENSG00000253000	ENSG00000253000.1	ENST00000517191	ENST00000517191.1	RNU1-45P	snRNA	RNU1-45P	HGNC:48387	4	178116721	178116861	-1		yes					U1	yes			164	0.03558	8	5														0.01854	0.01821	0.03558	0.02245			0.00243	0.01318	0.02724		0.02928
ENSG00000252275	ENSG00000252275.1	ENST00000516466	ENST00000516466.1	RNU7-192P	snRNA	RNU7-192P	HGNC:45726	4	188716665	188716725	-1		yes					U7				63	0	0	0
ENSG00000252121	ENSG00000252121.1	ENST00000516312	ENST00000516312.1	RNU6-970P	snRNA	RNU6-970P	HGNC:47933	1	92969604	92969710	-1		yes					U6	yes			107	0.00408	1	1																					0.00408
ENSG00000252752	ENSG00000252752.1	ENST00000516943	ENST00000516943.1	RNU6-210P	snRNA	RNU6-210P	HGNC:47173	1	93010257	93010351	1		yes					U6	yes			107	0.01229	3	3											0.01229
ENSG00000207003	ENSG00000207003.1	ENST00000384276	ENST00000384276.1	RNU6-611P	snRNA	RNU6-611P	HGNC:47574	19	45047458	45047561	1	yes	yes					U6	yes	yes	yes	107	0	0	0
ENSG00000201806	ENSG00000201806.1	ENST00000364936	ENST00000364936.1	RNU4-8P	snRNA	RNU4-8P	HGNC:10195	2	97664591	97664731	-1	yes	yes					U4	yes	yes	yes	141	0.44908	36	26														0.2039	0.03642	0.01779	0.44908	0.02137	0.03276	0.04238	0.14618	0.02613	0.05278	0.38269
ENSG00000251914	ENSG00000251914.1	ENST00000516105	ENST00000516105.1	RNU7-200P	snRNA	RNU7-200P	HGNC:45734	1	20841241	20841302	1		yes					U7				63	0.00738	1	2											0.00738
ENSG00000206712	ENSG00000206712.1	ENST00000383985	ENST00000383985.1	RNU6-26P	snRNA	RNU6-26P	HGNC:34252	3	98804978	98805084	-1		yes					U6	yes			107	0.02245	4	4														0.01854			0.02245			0.00678	0.01223			0.01791
ENSG00000207331	ENSG00000207331.1	ENST00000384601	ENST00000384601.1	RNU6-1263P	snRNA	RNU6-1263P	HGNC:48226	3	98908459	98908564	1		yes					U6	yes			107	0.00882	3	3									0.00262	0.00306		0.00882												0.00096
ENSG00000199368	ENSG00000199368.1	ENST00000362498	ENST00000362498.1	RNU6-1084P	snRNA	RNU6-1084P	HGNC:48047	8	11392411	11392517	-1		yes					U6	yes			107	0.10081	5	5					0.04491				0.01311		0.01475	0.01765	0.10081		0.01821			0.02137	0.03276	0.03537	0.00612	0.00328	0.01475
ENSG00000252881	ENSG00000252881.1	ENST00000517072	ENST00000517072.1	RNU6-334P	snRNA	RNU6-334P	HGNC:47297	5	104780288	104780389	-1		yes					U6	yes			107	0	0	0
ENSG00000251789	ENSG00000251789.2	ENST00000515980	ENST00000515980.2	RNU4-57P	snRNA	RNU4-57P	HGNC:46993	1	223373822	223373956	1		yes					U4	yes			141	0	0	0
ENSG00000206835	ENSG00000206835.1	ENST00000384108	ENST00000384108.1	RNU1-74P	snRNA	RNU1-74P	HGNC:48416	1	232832017	232832187	-1		yes					U1	yes			164	0.07415	11	7														0.07415	0.03642	0.01779	0.04491	0.02137	0.04914	0.03638	0.05174	0.0153	0.0209	0.03454
ENSG00000207524	ENSG00000207524.1	ENST00000384793	ENST00000384793.1	RNU6-33P	snRNA	RNU6-33P	HGNC:34277	4	88684848	88684954	-1		yes				yes	U6	yes			107	0.9022	94	88	yes													0.05561	0.05463	0.05338	0.11227	0.06412		0.74839	0.9022	0.5404	0.46163	0.76822
ENSG00000207251	ENSG00000207251.1	ENST00000384521	ENST00000384521.1	RNU6-342P	snRNA	RNU6-342P	HGNC:47305	3	27265580	27265683	-1		yes					U6	yes			107	0	0	0
ENSG00000201033	ENSG00000201033.1	ENST00000364163	ENST00000364163.1	RNU1-96P	snRNA	RNU1-96P	HGNC:48438	3	27513871	27514032	1		yes					U1	yes			164	0.02255	7	4		0.01779			0.02245			0.0038	0.01311	0.00367	0.01834	0.00265	0.02255
ENSG00000199944	ENSG00000199944.1	ENST00000363074	ENST00000363074.1	RNU6-653P	snRNA	RNU6-653P	HGNC:47616	6	109059509	109059614	-1	yes	yes					U6	yes	yes	yes	107	0	0	0
ENSG00000200756	ENSG00000200756.1	ENST00000363886	ENST00000363886.1	RNU6-236P	snRNA	RNU6-236P	HGNC:47199	5	139717985	139718090	-1		yes					U6	yes			107	0.00234	1	1										0.00234
ENSG00000206674	ENSG00000206674.1	ENST00000383947	ENST00000383947.1	RNU6-945P	snRNA	RNU6-945P	HGNC:47908	19	40299478	40299584	-1							U6	yes			107	0.00246	1	1																							0.00246
ENSG00000272393	ENSG00000272393.1	ENST00000605893	ENST00000605893.1	RNU6-92P	snRNA	RNU6-92P	HGNC:47055	7	133082829	133082932	1		yes					U6	yes			107	0	0	0
ENSG00000206972	ENSG00000206972.1	ENST00000384245	ENST00000384245.1	RNU6-17P	snRNA	RNU6-17P	HGNC:34261	15	30254402	30254508	-1		yes					U6	yes			107	0.0361	20	19																				0.0361	0.02007	0.01223	0.01079	0.02715
ENSG00000252033	ENSG00000252033.1	ENST00000516224	ENST00000516224.1	RNU6-311P	snRNA	RNU6-311P	HGNC:47274	11	78579255	78579356	-1		yes					U6	yes			107	0.00441	1	1
ENSG00000201737	ENSG00000201737.1	ENST00000364867	ENST00000364867.1	RNU1-133P	snRNA	RNU1-133P	HGNC:48475	2	200775584	200775750	1		yes					U1	yes			164	0.3522	8	5		0.16013	0.10686	0.3522	0.26945	0.16389	0.18019	0.17221	0.11802	0.31312	0.09448	0.17358	0.21492
ENSG00000223313	ENSG00000223313.1	ENST00000411381	ENST00000411381.1	RNU6-516P	snRNA	RNU6-516P	HGNC:47479	15	40529570	40529673	1		yes					U6	yes			107	0.01821	1	1								0.00093							0.01821					0.00152				0.00096
ENSG00000206828	ENSG00000206828.1	ENST00000384101	ENST00000384101.1	RNVU1-30	snRNA	RNVU1-30	HGNC:54434	1	149636766	149636929	1	yes	yes			yes		U1	yes	yes	yes	164	0.42745	20	12		0.12454	0.42745	0.38927	0.24699	0.41883		0.01213	0.0918	0.25693	0.29503	0.33416	0.17271	0.01854							0.01223
ENSG00000275229	ENSG00000275229.1	ENST00000615382	ENST00000615382.1	RNU1-68P	snRNA	RNU1-68P	HGNC:48410	1	149700151	149700296	-1		yes					U1	yes			164	0.00212	3	2												0.0011									0.00212
ENSG00000201032	ENSG00000201032.1	ENST00000364162	ENST00000364162.1	RNU6-704P	snRNA	RNU6-704P	HGNC:47667	1	200933345	200933447	-1		yes					U6	yes			107	0.02245	2	2																	0.02245				0.00245		0.00211	0.01535
ENSG00000199306	ENSG00000199306.1	ENST00000362436	ENST00000362436.1	RNU6-858P	snRNA	RNU6-858P	HGNC:47821	3	197894507	197894613	1							U6	yes			107	0.00202	1	1								0.00202
ENSG00000212153	ENSG00000212153.1	ENST00000390851	ENST00000390851.1	RNU1-82P	snRNA	RNU1-82P	HGNC:48424	7	141727984	141728148	1		yes				yes	U1	yes			164	9.9297	103	63	yes	0.03558	0.38471	0.2039	0.8308	0.16389	0.22934	1.76482	3.45813	9.9297	1.9511	4.49479	8.62359
ENSG00000207308	ENSG00000207308.1	ENST00000384578	ENST00000384578.1	RNU6-878P	snRNA	RNU6-878P	HGNC:47841	11	2321718	2321827	1		yes					U6	yes			107	0	0	0
ENSG00000201622	ENSG00000201622.1	ENST00000364752	ENST00000364752.1	RNU6-621P	snRNA	RNU6-621P	HGNC:47584	3	197994601	197994709	1		yes					U6	yes			107	0.00546	3	3								0.00546	0.00328		0.00492	0.00331	0.00384
ENSG00000212297	ENSG00000212297.1	ENST00000390995	ENST00000390995.1	RNU6-821P	snRNA	RNU6-821P	HGNC:47784	3	198071311	198071417	-1		yes					U6	yes			107	0	0	0
ENSG00000222792	ENSG00000222792.1	ENST00000410860	ENST00000410860.1	RNU6-860P	snRNA	RNU6-860P	HGNC:47823	3	198196746	198196849	1							U6	yes			107	0	0	0
ENSG00000212561	ENSG00000212561.1	ENST00000391259	ENST00000391259.1	RNU6-381P	snRNA	RNU6-381P	HGNC:47344	5	44066624	44066731	-1		yes					U6	yes			107	0	0	0
ENSG00000238357	ENSG00000238357.1	ENST00000459595	ENST00000459595.1	RNU7-148P	snRNA	RNU7-148P	HGNC:45682	2	167631480	167631541	-1							U7				63	0.03707	3	5														0.03707							0.02447
ENSG00000223306	ENSG00000223306.2	ENST00000411374	ENST00000411374.2	RNU6-1304P	snRNA	RNU6-1304P	HGNC:48267	1	225741275	225741380	1		yes					U6	yes			107	0.0009	1	1													0.0009
ENSG00000253086	ENSG00000253086.1	ENST00000517277	ENST00000517277.1	RNU6-537P	snRNA	RNU6-537P	HGNC:47500	1	11152350	11152452	1	yes	yes					U6	yes	yes	yes	107	0.02245	5	5				0.01854	0.02245					0.01631			0.01535
ENSG00000252334	ENSG00000252334.1	ENST00000516525	ENST00000516525.1	RNU6-1337P	snRNA	RNU6-1337P	HGNC:48300	19	58483749	58483843	-1	yes	yes					U6	yes	yes	yes	107	0	0	0
ENSG00000277084	ENSG00000277084.1	ENST00000606190	ENST00000606190.1	RNU2-4P	snRNA	RNU2-4P	HGNC:10154	17	43387226	43387417	-1	yes	yes				yes	U2	yes	yes	yes	191	16.8868	116	61	yes							0.00243		0.00204				2.72488	4.22473	1.97488	7.76909	12.3107	3.30901	5.47464	7.59784	3.27155	16.8868	13.7852
ENSG00000252882	ENSG00000252882.1	ENST00000517073	ENST00000517073.1	RNU6-1137P	snRNA	RNU6-1137P	HGNC:48100	17	43395993	43396091	-1	yes	yes					U6	yes	yes	yes	107	0.00606	1	1																				0.00606
ENSG00000251763	ENSG00000251763.1	ENST00000515954	ENST00000515954.1	RNU6-470P	snRNA	RNU6-470P	HGNC:47433	17	43412427	43412530	1		yes					U6	yes			107	0	0	0
ENSG00000252279	ENSG00000252279.1	ENST00000516470	ENST00000516470.1	RNU6-406P	snRNA	RNU6-406P	HGNC:47369	17	43445507	43445613	1							U6	yes			107	0	0	0
ENSG00000252729	ENSG00000252729.1	ENST00000516920	ENST00000516920.1	RNU6-971P	snRNA	RNU6-971P	HGNC:47934	17	43473585	43473690	1		yes					U6	yes			107	0	0	0
ENSG00000222170	ENSG00000222170.1	ENST00000410238	ENST00000410238.1	RNU6-257P	snRNA	RNU6-257P	HGNC:47220	16	48731704	48731801	-1							U6	yes			107	0.00437	3	3									0.00437		0.00409		0.00214								0.00272	0.00069	0.00074
ENSG00000207456	ENSG00000207456.1	ENST00000384725	ENST00000384725.1	RNU6-997P	snRNA	RNU6-997P	HGNC:47960	2	53570374	53570480	-1	yes	yes					U6	yes	yes	yes	107	0.01638	1	1																			0.01638	0.01213				0.00128
ENSG00000222477	ENSG00000222477.1	ENST00000410545	ENST00000410545.1	RNU2-23P	snRNA	RNU2-23P	HGNC:48516	11	65147584	65147778	1		yes					U2	yes			191	8.69812	82	43		2.989	8.5277	2.94732	4.89498	4.18831	3.58749	3.91806	2.6956	3.19686	8.69812	3.74458	4.92544
ENSG00000222750	ENSG00000222750.1	ENST00000410818	ENST00000410818.1	RNU4-46P	snRNA	RNU4-46P	HGNC:46982	16	19498610	19498747	1		yes					U4	yes			141	27.0765	45	32		0.39142	0.21373	0.68585	0.76344	0.21852	0.03276	8.32488	10.1241	27.0765	2.09935	10.0349	12.4058
ENSG00000239082	ENSG00000239082.1	ENST00000459303	ENST00000459303.1	RNU7-170P	snRNA	RNU7-170P	HGNC:45704	12	121908103	121908163	1		yes					U7				63	0	0	0
ENSG00000252984	ENSG00000252984.1	ENST00000517175	ENST00000517175.1	RNU6-844P	snRNA	RNU6-844P	HGNC:47807	15	57405074	57405175	-1		yes					U6	yes			107	0	0	0
ENSG00000271841	ENSG00000271841.1	ENST00000607194	ENST00000607194.1	RNU7-10P	snRNA	RNU7-10P	HGNC:34106	3	17664963	17665025	1		yes					U7				63	0.45676	10	16		0.03558	0.12824	0.03707			0.01638	0.09803	0.36281	0.45676	0.3565	0.1577	0.02303
ENSG00000201182	ENSG00000201182.1	ENST00000364312	ENST00000364312.1	RNU6-670P	snRNA	RNU6-670P	HGNC:47633	3	10037552	10037655	1		yes					U6	yes			107	0.00256	1	1													0.00256
ENSG00000251750	ENSG00000251750.1	ENST00000515941	ENST00000515941.1	RNU5F-8P	snRNA	RNU5F-8P	HGNC:42531	1	240653367	240653477	1		yes					U5	yes			116	0.03874	10	9				0.03707	0.02245			0.0091	0.00831	0.03874	0.03094	0.0158	0.03298
ENSG00000199520	ENSG00000199520.1	ENST00000362650	ENST00000362650.1	RNU6-386P	snRNA	RNU6-386P	HGNC:47349	3	77092057	77092163	1							U6	yes			107	0.0009	1	1													0.0009
ENSG00000206891	ENSG00000206891.1	ENST00000384164	ENST00000384164.1	RNU6-217P	snRNA	RNU6-217P	HGNC:47180	3	77811741	77811844	-1		yes					U6	yes			107	0	0	0
ENSG00000212327	ENSG00000212327.1	ENST00000391025	ENST00000391025.1	RNU6-882P	snRNA	RNU6-882P	HGNC:47845	3	9919051	9919153	-1		yes					U6	yes			107	0.00369	1	1											0.00369
ENSG00000251908	ENSG00000251908.1	ENST00000516099	ENST00000516099.1	RNU6-491P	snRNA	RNU6-491P	HGNC:47454	12	14250232	14250341	-1		yes					U6	yes			107	0	0	0
ENSG00000251891	ENSG00000251891.1	ENST00000516082	ENST00000516082.1	RNU7-79P	snRNA	RNU7-79P	HGNC:34175	15	85389823	85389884	-1		yes					U7				63	0	0	0
ENSG00000206788	ENSG00000206788.1	ENST00000384061	ENST00000384061.1	RNU6-629P	snRNA	RNU6-629P	HGNC:47592	2	178038902	178039004	1		yes					U6	yes			107	0.12747	5	5		0.05338	0.02137	0.03707	0.11227	0.12747	0.03276	0.02425	0.03934	0.02447	0.01475	0.09925	0.07676
ENSG00000223096	ENSG00000223096.1	ENST00000411164	ENST00000411164.1	RNU5E-9P	snRNA	RNU5E-9P	HGNC:42532	2	178142548	178142651	1		yes				yes	U5	yes			116	2.49143	68	59	yes	0.39142	2.28688	0.66732	1.05534	0.5463	0.68801	0.83268	0.48312	0.81408	2.49143	0.57126	1.44713
ENSG00000201687	ENSG00000201687.1	ENST00000364817	ENST00000364817.1	RNU6-1107P	snRNA	RNU6-1107P	HGNC:48070	11	113859346	113859449	1		yes					U6	yes			107	0	0	0
ENSG00000199217	ENSG00000199217.1	ENST00000362347	ENST00000362347.1	RNU6-1123P	snRNA	RNU6-1123P	HGNC:48086	11	119656311	119656416	1		yes					U6	yes			107	0.01638	1	1							0.01638	0.01213	0.00437
ENSG00000200107	ENSG00000200107.1	ENST00000363237	ENST00000363237.1	RNU6-1249P	snRNA	RNU6-1249P	HGNC:48212	17	55551810	55551920	1		yes					U6	yes			107	0.01821	3	3						0.01821		0.00283	0.00328	0.00612		0.01323	0.00384
ENSG00000200550	ENSG00000200550.1	ENST00000363680	ENST00000363680.1	RNU6-137P	snRNA	RNU6-137P	HGNC:47100	2	42712740	42712847	1		yes					U6	yes			107	0	0	0
ENSG00000202534	ENSG00000202534.1	ENST00000365664	ENST00000365664.1	RNU6-1329P	snRNA	RNU6-1329P	HGNC:48292	12	92952639	92952745	1		yes					U6	yes			107	0.02386	7	7				0.01854	0.02245	0.01821		0.01213	0.00219	0.01662		0.02386	0.02303
ENSG00000201570	ENSG00000201570.1	ENST00000364700	ENST00000364700.1	RNU4-56P	snRNA	RNU4-56P	HGNC:46992	3	39970125	39970266	1		yes					U4	yes			141	0.01518	6	4								0.00525	0.00568	0.0102	0.01518	0.00806	0.01181
ENSG00000239099	ENSG00000239099.1	ENST00000459465	ENST00000459465.1	RNU7-23P	snRNA	RNU7-23P	HGNC:34119	11	66919762	66919823	1	yes	yes					U7			yes	63	0.02137	1	2			0.02137								0.01475
ENSG00000239053	ENSG00000239053.1	ENST00000459479	ENST00000459479.1	RNU7-138P	snRNA	RNU7-138P	HGNC:45672	2	10744186	10744249	1	yes	yes					U7			yes	63	0.04894	5	8				0.01854	0.02245		0.01638	0.01213		0.01223	0.01229	0.00662	0.04894
ENSG00000199906	ENSG00000199906.1	ENST00000363036	ENST00000363036.1	RNU5B-2P	snRNA	RNU5B-2P	HGNC:34182	3	40498891	40499003	-1		yes				yes	U5	yes			116	14.8646	81	70	yes													3.72586	2.67688	1.708	14.8646	5.66376	1.86746	1.88187	3.49647	1.82137	5.10299	12.8256
ENSG00000222872	ENSG00000222872.1	ENST00000410940	ENST00000410940.1	RNU4-78P	snRNA	RNU4-78P	HGNC:47014	3	42221840	42221965	1		yes					U4	yes			141	0.08489	17	12			0.02137	0.01854		0.01821		0.08489	0.01093	0.03626	0.02178	0.02853	0.04006
ENSG00000199286	ENSG00000199286.1	ENST00000362416	ENST00000362416.1	RNU6-1094P	snRNA	RNU6-1094P	HGNC:48057	3	96608814	96608917	-1		yes					U6	yes			107	0	0	0
ENSG00000238962	ENSG00000238962.1	ENST00000458792	ENST00000458792.1	RNU7-176P	snRNA	RNU7-176P	HGNC:45710	2	10815485	10815546	-1		yes					U7				63	0.00064	1	2								0.00064
ENSG00000212190	ENSG00000212190.1	ENST00000390888	ENST00000390888.1	RNU6-298P	snRNA	RNU6-298P	HGNC:47261	17	30861843	30861938	1		yes					U6	yes			107	0.01779	1	1																0.01779						0.01311
ENSG00000212348	ENSG00000212348.1	ENST00000391046	ENST00000391046.1	RNU6-1300P	snRNA	RNU6-1300P	HGNC:48263	8	74048677	74048784	1	yes	yes					U6	yes	yes	yes	107	0	0	0
ENSG00000212485	ENSG00000212485.1	ENST00000391183	ENST00000391183.1	RNU6-1197P	snRNA	RNU6-1197P	HGNC:48160	8	74079537	74079643	1		yes					U6	yes			107	0.02137	1	1			0.02137								0.01475
ENSG00000202026	ENSG00000202026.1	ENST00000365156	ENST00000365156.1	RNU6-1134P	snRNA	RNU6-1134P	HGNC:48097	17	31713753	31713853	1		yes					U6	yes			107	0	0	0
ENSG00000252452	ENSG00000252452.1	ENST00000516643	ENST00000516643.1	RNU6-107P	snRNA	RNU6-107P	HGNC:47070	2	232782665	232782766	1		yes					U6	yes			107	0.00173	1	1								0.00173
ENSG00000206587	ENSG00000206587.1	ENST00000383860	ENST00000383860.1	RNU6-46P	snRNA	RNU6-46P	HGNC:34290	11	67895631	67895737	1		yes					U6	yes			107	0.02373	15	14					0.02245	0.01821		0.01665	0.0035	0.01559	0.02373	0.01844	0.02228
ENSG00000252414	ENSG00000252414.1	ENST00000516605	ENST00000516605.1	RNU6-100P	snRNA	RNU6-100P	HGNC:47063	2	64578892	64578997	1		yes					U6	yes			107	0	0	0
ENSG00000222607	ENSG00000222607.1	ENST00000410675	ENST00000410675.1	RNU6-628P	snRNA	RNU6-628P	HGNC:47591	8	123262843	123262949	1	yes	yes					U6	yes	yes	yes	107	0.00131	1	1									0.00131
ENSG00000252027	ENSG00000252027.1	ENST00000516218	ENST00000516218.1	RNU6ATAC14P	snRNA	RNU6ATAC14P	HGNC:46913	2	176664676	176664766	1		yes					U6ATAC	yes			126	0	0	0
ENSG00000252506	ENSG00000252506.1	ENST00000516697	ENST00000516697.1	RNU6-180P	snRNA	RNU6-180P	HGNC:47143	1	229383128	229383188	1		yes					U6	yes			107	0.08549	4	4		0.05338	0.08549	0.01854	0.06736	0.05463	0.04914	0.04245	0.03934	0.01223	0.05901	0.04301	0.04861
ENSG00000221216	ENSG00000221216.1	ENST00000408289	ENST00000408289.1	RNU6ATAC27P	snRNA	RNU6ATAC27P	HGNC:46926	1	28481362	28481480	1		yes					U6ATAC	yes			126	0.02245	8	6					0.02245			0.00616	0.00288	0.00408	0.00664	0.0061	0.01706
ENSG00000212172	ENSG00000212172.1	ENST00000390870	ENST00000390870.1	RNU1-149P	snRNA	RNU1-149P	HGNC:48491	12	22195469	22195629	-1		yes					U1	yes			164	0.15718	26	16														0.03707			0.15718			0.01053	0.02753	0.00069	0.00738	0.12106
ENSG00000206970	ENSG00000206970.1	ENST00000384243	ENST00000384243.1	RNU6-474P	snRNA	RNU6-474P	HGNC:47437	2	203782037	203782143	1		yes					U6	yes			107	0.01638	3	3							0.01638	0.01521
ENSG00000274978	ENSG00000274978.1	ENST00000387069	ENST00000387069.1	RNU11	snRNA	RNU11	HGNC:10108	1	28648600	28648733	1	yes	yes	yes	8.38383	yes	yes	U11	yes	yes	yes	134	1146.5	134	100	yes	572.091	574.84	761.113	1146.5	764.986	452.073	337.337	422.007	502.984	397.111	556.54	785.097
ENSG00000283509	ENSG00000283509.1	ENST00000637725	ENST00000637725.1	U6	snRNA			3	129819777	129819876	1		yes					U6	yes			107	0.0007	1	1												0.0007
ENSG00000251905	ENSG00000251905.1	ENST00000516096	ENST00000516096.1	RNU7-2P	snRNA	RNU7-2P	HGNC:34098	2	146145156	146145217	1		yes					U7				63	0.03773	5	8							0.03276	0.03773			0.00738
ENSG00000201317	ENSG00000201317.1	ENST00000364447	ENST00000364447.1	RNU4-59P	snRNA	RNU4-59P	HGNC:46995	1	92700819	92700934	-1		yes					U4	yes			141	0.69951	42	30									0.00219					0.05561	0.05463	0.05338	0.17963	0.12824	0.06553	0.69951	0.34056	0.30613	0.38498	0.5129
ENSG00000207225	ENSG00000207225.1	ENST00000384496	ENST00000384496.1	RNU6-692P	snRNA	RNU6-692P	HGNC:47655	2	147408342	147408448	1							U6	yes			107	0.01103	3	3												0.01103
ENSG00000202074	ENSG00000202074.1	ENST00000365204	ENST00000365204.1	RNU6-715P	snRNA	RNU6-715P	HGNC:47678	2	147495438	147495540	-1		yes					U6	yes			107	0	0	0
ENSG00000238302	ENSG00000238302.1	ENST00000459334	ENST00000459334.1	RNU7-120P	snRNA	RNU7-120P	HGNC:45654	12	89282223	89282285	-1		yes					U7				63	0.00437	1	2																						0.00437
ENSG00000252220	ENSG00000252220.1	ENST00000516411	ENST00000516411.1	RNU6-977P	snRNA	RNU6-977P	HGNC:47940	12	83021890	83021992	1		yes					U6	yes			107	0	0	0
ENSG00000252850	ENSG00000252850.1	ENST00000517041	ENST00000517041.1	RNU1-117P	snRNA	RNU1-117P	HGNC:48459	12	88581639	88581796	1		yes					U1	yes			164	3.58036	45	27		0.01779	0.04275	0.31512	0.26945	0.14568	0.11467	3.58036	1.00724	2.45761	0.38588	1.31564	1.57259
ENSG00000222777	ENSG00000222777.1	ENST00000410845	ENST00000410845.1	RNU6-233P	snRNA	RNU6-233P	HGNC:47196	17	39546104	39546244	-1		yes					U6	yes			107	0	0	0
ENSG00000252214	ENSG00000252214.1	ENST00000516405	ENST00000516405.1	RNU6-542P	snRNA	RNU6-542P	HGNC:47505	2	74319399	74319501	1		yes					U6	yes			107	0	0	0
ENSG00000222623	ENSG00000222623.1	ENST00000410691	ENST00000410691.1	RNU6-1100P	snRNA	RNU6-1100P	HGNC:48063	1	157784	157887	-1							U6	yes			107	0	0	0
ENSG00000201805	ENSG00000201805.1	ENST00000364935	ENST00000364935.1	RNU6-1180P	snRNA	RNU6-1180P	HGNC:48143	2	113086805	113086911	1		yes					U6	yes			107	0	0	0
ENSG00000206932	ENSG00000206932.1	ENST00000384205	ENST00000384205.1	RNU6-4P	snRNA	RNU6-4P	HGNC:34253	3	181231737	181231843	1		yes				yes	U6	yes			107	1.2237	105	98	yes	0.01779	0.02137	0.18537	0.08982	0.03642	0.04914	1.02534	0.70224	1.2237	0.59919	0.92954	1.07287
ENSG00000200759	ENSG00000200759.1	ENST00000363889	ENST00000363889.1	RNU6-884P	snRNA	RNU6-884P	HGNC:47847	1	151022746	151022852	-1	yes	yes					U6	yes	yes	yes	107	0.02245	3	3														0.01854			0.02245	0.02137			0.01335	0.00656	0.01475	0.01535
ENSG00000238987	ENSG00000238987.1	ENST00000459188	ENST00000459188.1	RNU7-133P	snRNA	RNU7-133P	HGNC:45667	6	14156462	14156523	1		yes					U7				63	0	0	0
ENSG00000206601	ENSG00000206601.1	ENST00000383874	ENST00000383874.1	RNU6-431P	snRNA	RNU6-431P	HGNC:47394	4	108652150	108652256	1		yes					U6	yes			107	0.02245	5	5					0.02245	0.01821		0.00476	0.00351	0.01643	0.01149	0.01777	0.01919
ENSG00000212407	ENSG00000212407.1	ENST00000391105	ENST00000391105.1	RNU6-663P	snRNA	RNU6-663P	HGNC:47626	8	32911493	32911598	-1		yes					U6	yes			107	0	0	0
ENSG00000222522	ENSG00000222522.1	ENST00000410590	ENST00000410590.1	RNU6-519P	snRNA	RNU6-519P	HGNC:47482	8	47979414	47979521	1		yes					U6	yes			107	0	0	0
ENSG00000251718	ENSG00000251718.1	ENST00000515909	ENST00000515909.1	RNU2-13P	snRNA	RNU2-13P	HGNC:48506	2	11561194	11561306	1		yes					U2	yes			191	4.76611	53	28		2.7755	4.76611	1.92781	3.907	2.82256	2.63738	2.31795	2.32827	1.64383	3.7569	2.31498	3.05058
ENSG00000207138	ENSG00000207138.1	ENST00000384409	ENST00000384409.1	RNU6-869P	snRNA	RNU6-869P	HGNC:47832	8	126504763	126504869	1		yes					U6	yes			107	0.02303	4	4				0.01854	0.02245			0.00775		0.01223			0.02303
ENSG00000212451	ENSG00000212451.1	ENST00000391149	ENST00000391149.1	RNU11-4P	snRNA	RNU11-4P	HGNC:46944	8	126671522	126671654	1		yes					U11	yes			134	0.03161	1	1										0.03161
ENSG00000202313	ENSG00000202313.1	ENST00000365443	ENST00000365443.1	RNU1-64P	snRNA	RNU1-64P	HGNC:48406	6	11503509	11503671	-1		yes					U1	yes			164	0.01821	1	1															0.01821				0.01638	0.01213
ENSG00000222431	ENSG00000222431.1	ENST00000410499	ENST00000410499.1	RNU6-141P	snRNA	RNU6-141P	HGNC:47104	6	20452369	20452473	-1		yes					U6	yes			107	0.00192	1	1													0.00192
ENSG00000207399	ENSG00000207399.1	ENST00000384668	ENST00000384668.1	RNU6-1011P	snRNA	RNU6-1011P	HGNC:47974	8	103384961	103385067	1		yes					U6	yes			107	0.00543	3	3								0.00071				0.00543	0.00256
ENSG00000206745	ENSG00000206745.1	ENST00000384018	ENST00000384018.1	RNU6-643P	snRNA	RNU6-643P	HGNC:47606	6	41302466	41302572	-1		yes					U6	yes			107	0	0	0
ENSG00000223191	ENSG00000223191.1	ENST00000411259	ENST00000411259.1	RNU6-293P	snRNA	RNU6-293P	HGNC:47256	6	158926466	158926571	-1	yes	yes					U6	yes	yes	yes	107	0	0	0
ENSG00000251831	ENSG00000251831.1	ENST00000516022	ENST00000516022.1	RNU6-1114P	snRNA	RNU6-1114P	HGNC:48077	6	16205014	16205120	1		yes					U6	yes			107	0.00256	1	1													0.00256
ENSG00000200152	ENSG00000200152.1	ENST00000363282	ENST00000363282.1	RNU6-216P	snRNA	RNU6-216P	HGNC:47179	11	74968189	74968292	-1		yes					U6	yes			107	0.00087	1	1																				0.00087
ENSG00000222663	ENSG00000222663.1	ENST00000410731	ENST00000410731.1	RNU4-55P	snRNA	RNU4-55P	HGNC:46991	11	105824634	105824770	1		yes					U4	yes			141	0.10809	10	7								0.10809	0.06632	0.06193	0.05024	0.04132	0.07528
ENSG00000252081	ENSG00000252081.1	ENST00000516272	ENST00000516272.1	RNU6-277P	snRNA	RNU6-277P	HGNC:47240	11	105974826	105974931	-1		yes					U6	yes			107	0	0	0
ENSG00000206652	ENSG00000206652.1	ENST00000383925	ENST00000383925.1	RNU1-1	snRNA	RNU1-1	HGNC:10120	1	16514122	16514285	-1		yes			yes	yes	U1	yes	yes	yes	164	346.655	164	100	yes													0.14829	0.03642	0.05338	0.04491	0.06412	0.04914	148.661	346.655	119.748	97.5385	259.789
ENSG00000277344	ENSG00000277344.1	ENST00000516290	ENST00000516290.1	RNU1-6P	snRNA	RNU1-6P	HGNC:48305	1	16534081	16534224	-1		yes					U1	yes			164	0.00758	7	4												0.0011									0.00561		0.00758
ENSG00000207513	ENSG00000207513.1	ENST00000384782	ENST00000384782.1	RNU1-3	snRNA	RNU1-3	HGNC:10130	1	16666785	16666948	-1		yes			yes	yes	U1	yes	yes	yes	164	346.655	164	100	yes																			148.661	346.655	119.748	97.543	259.789
ENSG00000201919	ENSG00000201919.1	ENST00000365049	ENST00000365049.1	RNU6-1022P	snRNA	RNU6-1022P	HGNC:47985	1	21987816	21987919	1		yes					U6	yes			107	0.00768	1	1								0.00606					0.00768
ENSG00000201273	ENSG00000201273.1	ENST00000364403	ENST00000364403.1	RNU6-776P	snRNA	RNU6-776P	HGNC:47739	1	22010985	22011088	1		yes					U6	yes			107	0.00768	1	1								0.00606					0.00768
ENSG00000201324	ENSG00000201324.1	ENST00000364454	ENST00000364454.1	RNU6-361P	snRNA	RNU6-361P	HGNC:47324	12	108926435	108926541	-1							U6	yes			107	0	0	0
ENSG00000238609	ENSG00000238609.1	ENST00000459576	ENST00000459576.1	RNU7-94P	snRNA	RNU7-94P	HGNC:45628	12	106282927	106282989	-1		yes					U7				63	0	0	0
ENSG00000252415	ENSG00000252415.1	ENST00000516606	ENST00000516606.1	RNU6-1012P	snRNA	RNU6-1012P	HGNC:47975	12	73679188	73679296	-1		yes					U6	yes			107	0	0	0
ENSG00000201077	ENSG00000201077.1	ENST00000364207	ENST00000364207.1	RNU6-188P	snRNA	RNU6-188P	HGNC:47151	15	42427591	42427697	-1	yes	yes					U6	yes	yes	yes	107	0.00308	2	2																				0.00308			0.00134	0.0009
ENSG00000199687	ENSG00000199687.1	ENST00000362817	ENST00000362817.1	RNU1-38P	snRNA	RNU1-38P	HGNC:48380	2	85728194	85728337	-1		yes					U1	yes			164	0.11227	13	8									0.00262					0.01854	0.07284		0.11227	0.02137	0.01638	0.01347	0.01641		0.01967	0.10785
ENSG00000207389	ENSG00000207389.1	ENST00000384659	ENST00000384659.1	RNU1-4	snRNA	RNU1-4	HGNC:10128	1	16740516	16740679	1		yes			yes	yes	U1	yes	yes	yes	164	346.652	164	100	yes							148.669	119.758	346.652	97.5422	162.543	259.785
ENSG00000207359	ENSG00000207359.1	ENST00000384629	ENST00000384629.1	RNU6-925P	snRNA	RNU6-925P	HGNC:47888	8	89900721	89900824	-1		yes					U6	yes			107	0.00359	2	2																								0.00359
ENSG00000222094	ENSG00000222094.1	ENST00000410162	ENST00000410162.1	RNU2-65P	snRNA	RNU2-65P	HGNC:48558	15	72045183	72045367	1	yes	yes					U2	yes	yes	yes	191	0.00512	1	1											0.00211		0.00512
ENSG00000199594	ENSG00000199594.1	ENST00000362724	ENST00000362724.1	RNU6-1301P	snRNA	RNU6-1301P	HGNC:48264	3	37140327	37140430	1		yes					U6	yes			107	0	0	0
ENSG00000199327	ENSG00000199327.1	ENST00000362457	ENST00000362457.1	RNU6-230P	snRNA	RNU6-230P	HGNC:47193	3	125119097	125119200	-1		yes					U6	yes			107	0.00204	1	1																					0.00204
ENSG00000252953	ENSG00000252953.1	ENST00000517144	ENST00000517144.1	RNU6-232P	snRNA	RNU6-232P	HGNC:47195	3	125388934	125388997	1		yes					U6	yes			107	0	0	0
ENSG00000200525	ENSG00000200525.1	ENST00000363655	ENST00000363655.1	RNU6-1209P	snRNA	RNU6-1209P	HGNC:48172	8	95055214	95055320	1		yes					U6	yes			107	0.00087	1	1								0.00071			0.00087	0.00078
ENSG00000207369	ENSG00000207369.1	ENST00000384639	ENST00000384639.1	RNU6-665P	snRNA	RNU6-665P	HGNC:47628	8	47667771	47667877	1		yes					U6	yes			107	0.00164	1	1											0.00164
ENSG00000206600	ENSG00000206600.1	ENST00000383873	ENST00000383873.1	RNU6-25P	snRNA	RNU6-25P	HGNC:34251	3	195214787	195214893	1		yes					U6	yes			107	0.18452	44	41					0.02245			0.18452	0.03822	0.05318	0.02922	0.06313	0.09589
ENSG00000252556	ENSG00000252556.1	ENST00000516747	ENST00000516747.1	RNU6-256P	snRNA	RNU6-256P	HGNC:47219	11	122004355	122004451	1		yes					U6	yes			107	0.00256	1	1													0.00256
ENSG00000252776	ENSG00000252776.1	ENST00000516967	ENST00000516967.1	RNU4ATAC10P	snRNA	RNU4ATAC10P	HGNC:46896	11	122449210	122449331	1		yes					U4ATAC	yes			127	1.58275	19	15			0.04275		0.04491	0.03642		0.87343	0.71224	1.58275	0.38504	1.02763	0.94408
ENSG00000253035	ENSG00000253035.1	ENST00000517226	ENST00000517226.1	RNU4ATAC5P	snRNA	RNU4ATAC5P	HGNC:46891	11	122451474	122451599	1		yes					U4ATAC	yes			127	1.58275	26	20			0.02137			0.01821		0.87343	0.71224	1.58275	0.38504	1.02763	0.94408
ENSG00000252620	ENSG00000252620.1	ENST00000516811	ENST00000516811.1	RNU6ATAC24P	snRNA	RNU6ATAC24P	HGNC:46923	3	195523087	195523221	-1		yes					U6ATAC	yes			126	0	0	0
ENSG00000206678	ENSG00000206678.1	ENST00000383951	ENST00000383951.1	RNU6-144P	snRNA	RNU6-144P	HGNC:47107	8	137105352	137105458	1							U6	yes			107	0.00331	1	1										0.00111	0.00134	0.00331	0.00256
ENSG00000238731	ENSG00000238731.1	ENST00000459216	ENST00000459216.1	RNU7-90P	snRNA	RNU7-90P	HGNC:45624	16	72673503	72673564	1		yes					U7				63	0	0	0
ENSG00000251868	ENSG00000251868.1	ENST00000516059	ENST00000516059.1	RNU7-71P	snRNA	RNU7-71P	HGNC:34167	16	72821933	72821992	-1		yes					U7				63	0	0	0
ENSG00000223215	ENSG00000223215.1	ENST00000411283	ENST00000411283.1	RNU6-607P	snRNA	RNU6-607P	HGNC:47570	8	37668898	37669005	1		yes					U6	yes			107	0.03558	3	3		0.03558	0.02137						0.03388	0.00408	0.01721	0.01323
ENSG00000222821	ENSG00000222821.1	ENST00000410889	ENST00000410889.1	RNU4-27P	snRNA	RNU4-27P	HGNC:46963	1	36402721	36402859	-1		yes					U4	yes			141	0.26672	24	17														0.05561	0.05463	0.03558	0.08982			0.11501	0.20772	0.10753	0.06794	0.26672
ENSG00000253437	ENSG00000253437.1	ENST00000519081	ENST00000519081.1	RNU6-988P	snRNA	RNU6-988P	HGNC:47951	8	38122374	38122480	1		yes					U6	yes			107	0.00588	2	2											0.00134												0.00134	0.00247
ENSG00000253739	ENSG00000253739.1	ENST00000521915	ENST00000521915.1	RNU6-323P	snRNA	RNU6-323P	HGNC:47286	8	38166012	38166118	-1		yes					U6	yes			107	0.02213	2	2																		0.02137					0.02213
ENSG00000206935	ENSG00000206935.1	ENST00000384208	ENST00000384208.1	RNU6-514P	snRNA	RNU6-514P	HGNC:47477	1	23162704	23162810	1		yes					U6	yes			107	0.01638	1	1																			0.01638	0.01213
ENSG00000252578	ENSG00000252578.1	ENST00000516769	ENST00000516769.1	RNU6-135P	snRNA	RNU6-135P	HGNC:47098	1	23163953	23164053	1		yes					U6	yes			107	0.00328	1	1											0.00328
ENSG00000254172	ENSG00000254172.1	ENST00000522581	ENST00000522581.1	RNU5A-3P	snRNA	RNU5A-3P	HGNC:42519	8	30643689	30643802	1		yes					U5	yes			116	0.76344	36	31		0.26688	0.19235	0.12976	0.76344	0.29136	0.18019	0.25912	0.33786	0.21123	0.70847	0.31292	0.69278
ENSG00000206866	ENSG00000206866.1	ENST00000384139	ENST00000384139.1	RNU6-187P	snRNA	RNU6-187P	HGNC:47150	2	176929985	176930090	-1							U6	yes			107	0.00328	1	1																							0.00328
ENSG00000238719	ENSG00000238719.1	ENST00000459535	ENST00000459535.1	RNU7-96P	snRNA	RNU7-96P	HGNC:45630	2	97913054	97913117	-1		yes					U7				63	0	0	0
ENSG00000222862	ENSG00000222862.2	ENST00000410930	ENST00000410930.2	RNU6-1086P	snRNA	RNU6-1086P	HGNC:48049	8	27679836	27679935	1		yes					U6	yes			107	0.01638	1	1							0.01638	0.01213
ENSG00000202242	ENSG00000202242.1	ENST00000365372	ENST00000365372.1	RNU6-1276P	snRNA	RNU6-1276P	HGNC:48239	8	27773645	27773748	1	yes	yes					U6	yes	yes	yes	107	0.00345	1	1											0.00345	0.00265	0.00256
ENSG00000222940	ENSG00000222940.1	ENST00000411008	ENST00000411008.1	RNU6-370P	snRNA	RNU6-370P	HGNC:47333	2	24045835	24045938	1		yes					U6	yes			107	0.0011	1	1																								0.0011
ENSG00000275174	ENSG00000275174.1	ENST00000612037	ENST00000612037.1	U6	snRNA			15	21428879	21428985	-1		yes					U6	yes			107	0	0	0
ENSG00000202081	ENSG00000202081.1	ENST00000365211	ENST00000365211.1	RNU6-1280P	snRNA	RNU6-1280P	HGNC:48243	15	85651522	85651628	-1		yes					U6	yes			107	0.00768	1	1																								0.00768
ENSG00000207361	ENSG00000207361.1	ENST00000384631	ENST00000384631.1	RNU6-178P	snRNA	RNU6-178P	HGNC:47141	8	28416448	28416551	1		yes					U6	yes			107	0	0	0
ENSG00000207201	ENSG00000207201.1	ENST00000384472	ENST00000384472.1	RNU1-148P	snRNA	RNU1-148P	HGNC:48490	8	24076997	24077158	-1		yes					U1	yes			164	1.67355	57	35														0.2039	0.07284	0.05338	0.44908	0.12824	0.19658	1.67355	0.948	0.43563	0.35157	0.69275
ENSG00000283372	ENSG00000283372.1	ENST00000637737	ENST00000637737.1	U6	snRNA			15	98026042	98026139	1		yes					U6	yes			107	0	0	0
ENSG00000222361	ENSG00000222361.1	ENST00000410429	ENST00000410429.1	RNU6-1186P	snRNA	RNU6-1186P	HGNC:48149	15	98074667	98074763	-1		yes					U6	yes			107	0	0	0
ENSG00000200086	ENSG00000200086.1	ENST00000363216	ENST00000363216.1	RNU6-433P	snRNA	RNU6-433P	HGNC:47396	2	55014418	55014521	-1		yes					U6	yes			107	0.07284	6	6														0.05561	0.07284	0.01779	0.04491	0.06412	0.01638	0.02527	0.0367	0.01311	0.04917	0.0307
ENSG00000253043	ENSG00000253043.1	ENST00000517234	ENST00000517234.1	RNU7-181P	snRNA	RNU7-181P	HGNC:45715	8	130004528	130004601	-1		yes					U7				63	0.00303	1	2											0.00303
ENSG00000200304	ENSG00000200304.1	ENST00000363434	ENST00000363434.1	RNU6-1255P	snRNA	RNU6-1255P	HGNC:48218	8	130069541	130069652	-1		yes					U6	yes			107	0.01229	2	2																				0.00606	0.00072	0.00219	0.01229
ENSG00000200563	ENSG00000200563.1	ENST00000363693	ENST00000363693.1	RNU6-640P	snRNA	RNU6-640P	HGNC:47603	2	86515204	86515308	-1		yes					U6	yes			107	0.0067	1	1										0.00408	0.0067	0.00074										0.00437
ENSG00000200882	ENSG00000200882.1	ENST00000364012	ENST00000364012.1	RNU6-681P	snRNA	RNU6-681P	HGNC:47644	3	177126017	177126120	-1	yes	yes					U6	yes	yes	yes	107	0	0	0
ENSG00000206997	ENSG00000206997.1	ENST00000384270	ENST00000384270.1	RNU6-524P	snRNA	RNU6-524P	HGNC:47487	5	96210121	96210227	-1	yes	yes					U6	yes	yes	yes	107	0	0	0
ENSG00000201076	ENSG00000201076.1	ENST00000364206	ENST00000364206.1	RNU4-51P	snRNA	RNU4-51P	HGNC:46987	2	60911303	60911442	1							U4	yes			141	23.6712	18	13		4.85713	1.49609	23.6712	0.06736	0.03642		0.01651	3.69266	15.8339	1.21673	0.05514	0.13349
ENSG00000206949	ENSG00000206949.1	ENST00000384222	ENST00000384222.1	RNU6-1324P	snRNA	RNU6-1324P	HGNC:48287	8	66501205	66501311	-1		yes					U6	yes			107	0.00738	1	1																							0.00738
ENSG00000223327	ENSG00000223327.1	ENST00000411395	ENST00000411395.1	RNU2-71P	snRNA	RNU2-71P	HGNC:48564	8	80585585	80585773	-1		yes					U2	yes			191	0.1993	25	13										0.00204				0.01854			0.06736	0.17098	0.03276	0.02628	0.01929	0.00481	0.1993	0.06935
ENSG00000212429	ENSG00000212429.1	ENST00000391127	ENST00000391127.1	RNU11-6P	snRNA	RNU11-6P	HGNC:46946	8	80749561	80749693	-1		yes					U11	yes			134	0.20488	7	5											0.00738								0.01638	0.08613	0.20488	0.07959	0.03012	0.15275
ENSG00000207162	ENSG00000207162.1	ENST00000384433	ENST00000384433.1	RNU6-549P	snRNA	RNU6-549P	HGNC:47512	15	64671263	64671369	1		yes					U6	yes			107	0.00768	1	1													0.00768
ENSG00000201558	ENSG00000201558.1	ENST00000364688	ENST00000364688.1	RNVU1-6	snRNA	RNVU1-6	HGNC:48314	1	146052081	146052244	-1	yes	yes			yes	yes	U1	yes	yes	yes	164	12.1449	92	56	yes											0.00882		3.65171	4.82566	2.04604	2.44749	1.32511	4.01341	3.05509	12.1449	4.15071	2.06197	9.81292
ENSG00000252242	ENSG00000252242.1	ENST00000516433	ENST00000516433.1	RNU7-115P	snRNA	RNU7-115P	HGNC:45649	17	64825765	64825819	-1		yes					U7				63	0	0	0
ENSG00000201789	ENSG00000201789.1	ENST00000364919	ENST00000364919.1	RNU6-1071P	snRNA	RNU6-1071P	HGNC:48034	1	146288596	146288696	1		yes					U6	yes			107	0	0	0
ENSG00000206700	ENSG00000206700.1	ENST00000383973	ENST00000383973.1	RNU6-723P	snRNA	RNU6-723P	HGNC:47686	1	48344209	48344315	1		yes					U6	yes			107	0.00265	1	1												0.00265
ENSG00000223175	ENSG00000223175.1	ENST00000411243	ENST00000411243.1	RNU4-61P	snRNA	RNU4-61P	HGNC:46997	1	48447936	48448042	1		yes					U4	yes			141	0.03558	2	1		0.03558			0.02245				0.02623		0.00211		0.01919
ENSG00000200034	ENSG00000200034.1	ENST00000363164	ENST00000363164.1	RNU4-73P	snRNA	RNU4-73P	HGNC:47009	2	9740643	9740783	-1	yes	yes					U4	yes	yes	yes	141	0.01779	5	4																0.01779				0.0025	0.0015	0.01311		0.00603
ENSG00000207205	ENSG00000207205.1	ENST00000384476	ENST00000384476.1	RNVU1-15	snRNA	RNVU1-15	HGNC:48320	1	144412576	144412740	1	yes	yes			yes	yes	U1	yes	yes	yes	164	46.5679	128	78	yes	4.62584	4.6165	6.20976	1.88614	7.7939	8.87864	9.25933	13.569	46.5679	4.14921	15.7149	24.16
ENSG00000275291	ENSG00000275291.1	ENST00000618578	ENST00000618578.1	RNVU1-26	snRNA	RNVU1-26	HGNC:54429	1	144523860	144524021	-1	yes				yes		U1	yes	yes	yes	164	0.68923	53	32										0.00175			0.0011	0.05561	0.41883	0.08896	0.02245	0.02137	0.54058	0.68923	0.06831	0.0907	0.07745	0.04222
ENSG00000278099	ENSG00000278099.1	ENST00000617626	ENST00000617626.1	RNVU1-2A	snRNA	RNVU1-2A	HGNC:54430	1	144551779	144551943	-1	yes				yes	yes	U1	yes	yes	yes	164	16.0337	109	66	yes							0.00606	0.00656			0.00662		0.70439	0.61914	0.56933	1.01043	0.49157	1.91661	16.0337	7.88667	3.67933	2.51181	5.31233
ENSG00000277918	ENSG00000277918.1	ENST00000610976	ENST00000610976.1	RNVU1-28	snRNA	RNVU1-28	HGNC:54432	1	144560666	144560829	-1	yes				yes	yes	U1	yes	yes	yes	164	163.374	163	99	yes									0.01223				15.2371	7.92137	5.56879	21.0619	5.74925	2.42443	56.7202	163.374	58.9914	34.3515	123.961
ENSG00000206774	ENSG00000206774.1	ENST00000384047	ENST00000384047.1	RNU6-211P	snRNA	RNU6-211P	HGNC:47174	5	80365726	80365832	-1							U6	yes			107	2.18001	8	7														1.61268	1.83921	1.44113	0.11227	2.18001	1.47431	1.10299	1.08113	1.07696	1.53024	0.07676
ENSG00000238812	ENSG00000238812.1	ENST00000458845	ENST00000458845.1	RNU7-127P	snRNA	RNU7-127P	HGNC:45661	2	236037250	236037311	1							U7				63	0	0	0
ENSG00000200745	ENSG00000200745.1	ENST00000363875	ENST00000363875.1	RNU1-31P	snRNA	RNU1-31P	HGNC:48373	2	236210373	236210548	-1		yes					U1	yes			164	0.00219	1	1																						0.00219		0.00154
ENSG00000283555	ENSG00000283555.1	ENST00000636441	ENST00000636441.1	U2	snRNA			8	109873913	109874018	-1		yes					U2	yes			191	1.75256	32	17														0.33366	0.61914	0.35583	1.70651	1.75256	0.21296	0.16857	0.23077	0.2732	1.30478	1.29823
ENSG00000221015	ENSG00000221015.1	ENST00000408088	ENST00000408088.1	RNU6ATAC29P	snRNA	RNU6ATAC29P	HGNC:46928	3	51611438	51611562	-1		yes					U6ATAC	yes			126	0.00148	1	1																					0.00136		0.00148
ENSG00000207501	ENSG00000207501.1	ENST00000384770	ENST00000384770.1	RNVU1-14	snRNA	RNVU1-14	HGNC:48319	1	145281116	145281279	1	yes	yes			yes	yes	U1	yes	yes	yes	164	1.2747	95	58	yes	0.65829	0.53432	0.59317	0.22454	1.2747	1.17945	1.21539	0.56019	0.7342	0.3868	0.93469	0.24077
ENSG00000206918	ENSG00000206918.1	ENST00000384191	ENST00000384191.1	RNU6-1181P	snRNA	RNU6-1181P	HGNC:48144	3	57512450	57512555	1	yes	yes					U6	yes	yes	yes	107	0	0	0
ENSG00000202428	ENSG00000202428.1	ENST00000365558	ENST00000365558.1	RNU6-108P	snRNA	RNU6-108P	HGNC:47071	3	57536252	57536358	-1		yes					U6	yes			107	0	0	0
ENSG00000206815	ENSG00000206815.1	ENST00000384088	ENST00000384088.1	RNU6-483P	snRNA	RNU6-483P	HGNC:47446	3	57548838	57548945	1		yes					U6	yes			107	0	0	0
ENSG00000210841	ENSG00000210841.1	ENST00000388106	ENST00000388106.1	RNU6ATAC26P	snRNA	RNU6ATAC26P	HGNC:46925	3	57619447	57619572	1		yes					U6ATAC	yes			126	0.54281	35	28			0.02137					0.08792	0.1367	0.54281	0.05163	0.21814	0.28004
ENSG00000238698	ENSG00000238698.1	ENST00000459118	ENST00000459118.1	RNU7-147P	snRNA	RNU7-147P	HGNC:45681	2	199191059	199191120	1		yes					U7				63	0.00219	1	2													0.00219
ENSG00000239007	ENSG00000239007.1	ENST00000459222	ENST00000459222.1	RNU7-95P	snRNA	RNU7-95P	HGNC:45629	1	53688749	53688812	-1	yes	yes					U7			yes	63	0	0	0
ENSG00000253089	ENSG00000253089.1	ENST00000517280	ENST00000517280.1	RNU1-104P	snRNA	RNU1-104P	HGNC:48446	12	127321355	127321529	1		yes					U1	yes			164	0.03495	16	10			0.02137	0.01854	0.02245			0.03161	0.01885	0.02592	0.02223	0.01776	0.03495
ENSG00000200903	ENSG00000200903.1	ENST00000364033	ENST00000364033.1	RNU1-42P	snRNA	RNU1-42P	HGNC:48384	17	48949361	48949520	-1		yes					U1	yes			164	1.31708	76	46										0.00175				0.07415	0.09105	0.05338	0.11227	0.10686	0.04914	0.70456	1.31708	0.46559	0.14523	0.86574
ENSG00000252636	ENSG00000252636.1	ENST00000516827	ENST00000516827.1	RNU6-826P	snRNA	RNU6-826P	HGNC:47789	17	49036352	49036455	1		yes					U6	yes			107	0.00093	1	1								0.00093
ENSG00000252410	ENSG00000252410.1	ENST00000516601	ENST00000516601.1	RNU5B-3P	snRNA	RNU5B-3P	HGNC:34183	3	45034474	45034588	-1		yes					U5	yes			116	0.38935	27	23										0.00245				0.03707	0.20031	0.10675	0.08982	0.08549		0.03882	0.04623	0.15549	0.21959	0.38935
ENSG00000212140	ENSG00000212140.1	ENST00000390838	ENST00000390838.1	RNU6-1320P	snRNA	RNU6-1320P	HGNC:48283	2	94846533	94846639	-1		yes					U6	yes			107	0	0	0
ENSG00000206954	ENSG00000206954.1	ENST00000384227	ENST00000384227.1	RNU6-1201P	snRNA	RNU6-1201P	HGNC:48164	17	48088678	48088784	-1		yes					U6	yes			107	0.03707	4	4									0.00094					0.03707	0.01821	0.01779					0.03059	0.01311
ENSG00000207306	ENSG00000207306.1	ENST00000384576	ENST00000384576.1	RNU6-1152P	snRNA	RNU6-1152P	HGNC:48115	17	48196680	48196786	-1		yes					U6	yes			107	0	0	0
ENSG00000202160	ENSG00000202160.1	ENST00000365290	ENST00000365290.1	RNU5E-7P	snRNA	RNU5E-7P	HGNC:42526	2	15864935	15865051	1		yes					U5	yes			116	0.24065	40	34		0.03558	0.04275	0.05561	0.17963	0.01821	0.03276	0.10934	0.09938	0.10682	0.11493	0.09448	0.24065
ENSG00000206684	ENSG00000206684.1	ENST00000383957	ENST00000383957.1	RNU6-157P	snRNA	RNU6-157P	HGNC:47120	1	172366540	172366646	1		yes					U6	yes			107	0	0	0
ENSG00000252073	ENSG00000252073.1	ENST00000516264	ENST00000516264.1	RNU6-947P	snRNA	RNU6-947P	HGNC:47910	1	244954858	244954963	1							U6	yes			107	0.0014	1	1													0.0014
ENSG00000252282	ENSG00000252282.1	ENST00000516473	ENST00000516473.1	RNU6-1089P	snRNA	RNU6-1089P	HGNC:48052	1	245023015	245023118	1		yes					U6	yes			107	0.00437	1	1								0.00093	0.00437			0.00265
ENSG00000251754	ENSG00000251754.1	ENST00000515945	ENST00000515945.1	RNU6-999P	snRNA	RNU6-999P	HGNC:47962	1	245043928	245044032	1		yes					U6	yes			107	0.02245	4	4					0.02245			0.00061	0.00066	0.00714		0.00144	0.02072
ENSG00000201170	ENSG00000201170.1	ENST00000364300	ENST00000364300.1	RNU1-132P	snRNA	RNU1-132P	HGNC:48474	1	245133927	245134090	-1		yes					U1	yes			164	0.06736	12	7																	0.06736	0.02137		0.01152	0.01088	0.00462	0.01627	0.06325
ENSG00000283489	ENSG00000283489.1	ENST00000637108	ENST00000637108.1	U6	snRNA			11	132525809	132525887	1		yes					U6	yes			107	0.02303	3	3					0.02245			0.00404				0.00662	0.02303
ENSG00000252626	ENSG00000252626.1	ENST00000516817	ENST00000516817.1	RNU6-1308P	snRNA	RNU6-1308P	HGNC:48271	3	107007568	107007670	1		yes					U6	yes			107	0	0	0
ENSG00000252892	ENSG00000252892.1	ENST00000517083	ENST00000517083.1	RNU6-548P	snRNA	RNU6-548P	HGNC:47511	2	64994746	64994860	1		yes					U6	yes			107	0.00195	2	2								0.00195	0.00066			0.00144	0.00154
ENSG00000222329	ENSG00000222329.1	ENST00000410397	ENST00000410397.1	RNU6-1076P	snRNA	RNU6-1076P	HGNC:48039	19	223158	223261	-1							U6	yes			107	0	0	0
ENSG00000207397	ENSG00000207397.1	ENST00000384667	ENST00000384667.1	RNU6-1179P	snRNA	RNU6-1179P	HGNC:48142	19	22555261	22555367	1							U6	yes			107	0	0	0
ENSG00000252421	ENSG00000252421.1	ENST00000516612	ENST00000516612.1	RNU6-1069P	snRNA	RNU6-1069P	HGNC:48032	12	31802958	31803090	-1		yes					U6	yes			107	0	0	0
ENSG00000200877	ENSG00000200877.1	ENST00000364007	ENST00000364007.1	RNU6-560P	snRNA	RNU6-560P	HGNC:47523	11	86153227	86153334	1		yes					U6	yes			107	0.00606	1	1								0.00606				0.00441
ENSG00000238884	ENSG00000238884.1	ENST00000458851	ENST00000458851.1	RNU7-85P	snRNA	RNU7-85P	HGNC:34181	8	79800133	79800195	-1	yes	yes					U7			yes	63	0	0	0
ENSG00000199652	ENSG00000199652.2	ENST00000362782	ENST00000362782.2	RNU1-35P	snRNA	RNU1-35P	HGNC:48377	8	135742343	135742495	-1		yes					U1	yes			164	0.06412	12	7														0.05561	0.05463	0.01779	0.04491	0.06412	0.04914	0.0371	0.04301	0.01522	0.04892	0.05187
ENSG00000206724	ENSG00000206724.1	ENST00000383997	ENST00000383997.1	RNU6-756P	snRNA	RNU6-756P	HGNC:47719	8	124260646	124260752	1	yes	yes					U6	yes	yes	yes	107	0.00061	1	1										0.00061
ENSG00000207087	ENSG00000207087.1	ENST00000384359	ENST00000384359.1	RNU6-242P	snRNA	RNU6-242P	HGNC:47205	2	43091388	43091494	-1							U6	yes			107	0.00256	1	1																					0.00245			0.00256
ENSG00000252934	ENSG00000252934.1	ENST00000517125	ENST00000517125.1	RNU7-172P	snRNA	RNU7-172P	HGNC:45706	2	54166944	54167007	-1		yes					U7				63	0	0	0
ENSG00000199536	ENSG00000199536.1	ENST00000362666	ENST00000362666.1	RNU6-315P	snRNA	RNU6-315P	HGNC:47278	3	170149845	170149951	1		yes					U6	yes			107	0	0	0
ENSG00000201241	ENSG00000201241.1	ENST00000364371	ENST00000364371.1	RNU6-978P	snRNA	RNU6-978P	HGNC:47941	15	19883614	19883716	1		yes					U6	yes			107	0	0	0
ENSG00000238478	ENSG00000238478.1	ENST00000459468	ENST00000459468.1	RNU6-498P	snRNA	RNU6-498P	HGNC:47461	15	20738679	20738785	1		yes					U6	yes			107	0	0	0
ENSG00000238788	ENSG00000238788.1	ENST00000459009	ENST00000459009.1	RNU7-182P	snRNA	RNU7-182P	HGNC:45716	2	127017421	127017482	1		yes					U7				63	0	0	0
ENSG00000252768	ENSG00000252768.1	ENST00000516959	ENST00000516959.1	RNU6-856P	snRNA	RNU6-856P	HGNC:47819	3	52551846	52551943	-1		yes					U6	yes			107	0	0	0
ENSG00000221518	ENSG00000221518.1	ENST00000408591	ENST00000408591.1	RNU6ATAC16P	snRNA	RNU6ATAC16P	HGNC:46915	3	52560570	52560707	1		yes					U6ATAC	yes			126	0.00307	2	2								0.00243		0.00245		0.0012	0.00307
ENSG00000238489	ENSG00000238489.1	ENST00000459351	ENST00000459351.1	RNU6-749P	snRNA	RNU6-749P	HGNC:47712	15	20855251	20855357	-1		yes					U6	yes			107	0	0	0
ENSG00000251919	ENSG00000251919.1	ENST00000516110	ENST00000516110.1	RNU7-105P	snRNA	RNU7-105P	HGNC:45639	11	72621766	72621827	1							U7				63	0	0	0
ENSG00000207289	ENSG00000207289.1	ENST00000384559	ENST00000384559.1	RNU6-1235P	snRNA	RNU6-1235P	HGNC:48198	15	21307749	21307855	1		yes					U6	yes			107	0	0	0
ENSG00000200250	ENSG00000200250.1	ENST00000363380	ENST00000363380.1	RNU6-1147P	snRNA	RNU6-1147P	HGNC:48110	2	127316873	127316979	1		yes					U6	yes			107	0	0	0
ENSG00000206638	ENSG00000206638.1	ENST00000383911	ENST00000383911.1	RNU6-672P	snRNA	RNU6-672P	HGNC:47635	11	72869544	72869650	-1		yes					U6	yes			107	0.00246	1	1									0.00094														0.00246
ENSG00000223001	ENSG00000223001.1	ENST00000411069	ENST00000411069.1	RNU2-61P	snRNA	RNU2-61P	HGNC:48554	6	89063500	89063690	-1		yes				yes	U2	yes			191	0.97993	111	58	yes							0.00303						0.18537	0.1821	0.10675	0.67362	0.7053	0.08191	0.97993	0.86852	0.44411	0.82584	0.88289
ENSG00000252962	ENSG00000252962.1	ENST00000517153	ENST00000517153.1	RNU6-993P	snRNA	RNU6-993P	HGNC:47956	19	2503047	2503141	-1							U6	yes			107	0	0	0
ENSG00000251877	ENSG00000251877.1	ENST00000516068	ENST00000516068.1	RNU2-45P	snRNA	RNU2-45P	HGNC:48538	6	28410270	28410456	1		yes					U2	yes			191	0.08743	6	3								0.06195	0.08743	0.04868	0.08254	0.0716	0.02973
ENSG00000223265	ENSG00000223265.1	ENST00000411333	ENST00000411333.1	RNU6-592P	snRNA	RNU6-592P	HGNC:47555	11	122579205	122579307	-1		yes					U6	yes			107	0.0102	1	1										0.0102			0.00768							0.00303			0.00164	0.00256
ENSG00000252562	ENSG00000252562.1	ENST00000516753	ENST00000516753.1	RNU6-922P	snRNA	RNU6-922P	HGNC:47885	3	23613661	23613759	-1	yes	yes					U6	yes	yes	yes	107	0.00303	1	1																				0.00303
ENSG00000212269	ENSG00000212269.1	ENST00000390967	ENST00000390967.1	RNU6-788P	snRNA	RNU6-788P	HGNC:47751	3	23641489	23641592	-1							U6	yes			107	0	0	0
ENSG00000212466	ENSG00000212466.1	ENST00000391164	ENST00000391164.1	RNU6-952P	snRNA	RNU6-952P	HGNC:47915	11	102313722	102313829	1	yes	yes					U6	yes	yes	yes	107	0	0	0
ENSG00000238998	ENSG00000238998.1	ENST00000458985	ENST00000458985.1	RNU7-187P	snRNA	RNU7-187P	HGNC:45721	11	112977353	112977420	1							U7				63	0	0	0
ENSG00000212167	ENSG00000212167.1	ENST00000390865	ENST00000390865.1	RNU6-763P	snRNA	RNU6-763P	HGNC:47726	2	175022214	175022319	1		yes					U6	yes			107	0	0	0
ENSG00000199827	ENSG00000199827.1	ENST00000362957	ENST00000362957.1	RNU6-1290P	snRNA	RNU6-1290P	HGNC:48253	2	175029769	175029877	1		yes					U6	yes			107	0.00236	1	1													0.00236
ENSG00000238959	ENSG00000238959.1	ENST00000459135	ENST00000459135.1	RNU7-19P	snRNA	RNU7-19P	HGNC:34115	3	73027808	73027873	1		yes					U7				63	0.6449	31	49			0.04275		0.04491	0.14568	0.14743	0.6449	0.34598	0.50307	0.43861	0.33482	0.14533
ENSG00000252651	ENSG00000252651.1	ENST00000516842	ENST00000516842.1	RNU6-557P	snRNA	RNU6-557P	HGNC:47520	3	73092148	73092257	-1		yes					U6	yes			107	0.01638	1	1																			0.01638	0.01213
ENSG00000223247	ENSG00000223247.1	ENST00000411315	ENST00000411315.1	RNU2-64P	snRNA	RNU2-64P	HGNC:48557	3	73110992	73111182	1		yes					U2	yes			191	1.68273	94	49		1.03192	1.51746	0.90829	1.39215	1.31112	0.90097	1.07519	1.04505	1.00365	1.68273	1.30313	1.42028							0.00076
ENSG00000252937	ENSG00000252937.1	ENST00000517128	ENST00000517128.1	RNU6-1270P	snRNA	RNU6-1270P	HGNC:48233	3	73241789	73241896	-1							U6	yes			107	0.00656	2	2									0.00094													0.00656	0.00211	0.00219
ENSG00000200942	ENSG00000200942.1	ENST00000364072	ENST00000364072.1	RNU6-501P	snRNA	RNU6-501P	HGNC:47464	1	201733406	201733505	1		yes					U6	yes			107	0.00219	1	1													0.00219
ENSG00000252700	ENSG00000252700.1	ENST00000516891	ENST00000516891.1	RNU7-110P	snRNA	RNU7-110P	HGNC:45644	3	33414150	33414211	1							U7				63	0	0	0
ENSG00000252750	ENSG00000252750.1	ENST00000516941	ENST00000516941.1	RNU7-70P	snRNA	RNU7-70P	HGNC:34166	1	112634719	112634784	-1		yes					U7				63	0.02223	4	6																			0.01638	0.02223
ENSG00000207076	ENSG00000207076.1	ENST00000384348	ENST00000384348.1	RNU6-1113P	snRNA	RNU6-1113P	HGNC:48076	6	43474186	43474292	1		yes					U6	yes			107	0.00738	2	2									0.00219	0.00612	0.00738		0.00256
ENSG00000252255	ENSG00000252255.1	ENST00000516446	ENST00000516446.1	RNU2-35P	snRNA	RNU2-35P	HGNC:48528	11	125649746	125649887	1		yes					U2	yes			191	0.57706	14	7			0.57706	0.01854	0.04491	0.01821			0.00077	0.01335	0.44912	0.01323	0.04606
ENSG00000212410	ENSG00000212410.1	ENST00000391108	ENST00000391108.1	RNU6-932P	snRNA	RNU6-932P	HGNC:47895	2	157985789	157985894	-1		yes					U6	yes			107	0.00154	1	1													0.00154
ENSG00000275538	ENSG00000275538.1	ENST00000613023	ENST00000613023.1	RNVU1-19	snRNA	RNVU1-19	HGNC:48324	1	120850819	120850985	-1	yes	yes			yes	yes	U1	yes	yes	yes	164	4.53391	109	66	yes													1.35317	2.23984	0.72946	2.04332	0.61981	2.71929	4.53391	1.96863	0.72254	0.68173	2.40283
ENSG00000201524	ENSG00000201524.1	ENST00000364654	ENST00000364654.1	RNU6-450P	snRNA	RNU6-450P	HGNC:47413	17	59847438	59847544	-1		yes					U6	yes			107	0.00307	1	1																								0.00307
ENSG00000202099	ENSG00000202099.1	ENST00000365229	ENST00000365229.1	RNU6-234P	snRNA	RNU6-234P	HGNC:47197	2	238412642	238412745	1		yes					U6	yes			107	0.00437	1	1									0.00437	0.00094		0.00189
ENSG00000239105	ENSG00000239105.1	ENST00000458743	ENST00000458743.1	RNU7-73P	snRNA	RNU7-73P	HGNC:34169	3	37573151	37573213	-1		yes					U7				63	0.01229	1	2																					0.00082		0.01229
ENSG00000252884	ENSG00000252884.1	ENST00000517075	ENST00000517075.1	RNU6-1213P	snRNA	RNU6-1213P	HGNC:48176	8	80405516	80405609	1		yes					U6	yes			107	0	0	0
ENSG00000252057	ENSG00000252057.2	ENST00000516248	ENST00000516248.2	RNU7-174P	snRNA	RNU7-174P	HGNC:45708	8	80560567	80560625	1		yes					U7				63	0.00738	1	2									0.00437	0.00245	0.00738		0.00512
ENSG00000207462	ENSG00000207462.1	ENST00000384731	ENST00000384731.1	RNU6-376P	snRNA	RNU6-376P	HGNC:47339	11	118702342	118702447	1		yes					U6	yes			107	0	0	0
ENSG00000206996	ENSG00000206996.1	ENST00000384269	ENST00000384269.1	RNU6-842P	snRNA	RNU6-842P	HGNC:47805	8	13044350	13044456	1		yes					U6	yes			107	0.00384	3	3								0.00263	0.00328			0.00168	0.00384
ENSG00000207192	ENSG00000207192.1	ENST00000384463	ENST00000384463.1	RNU6-649P	snRNA	RNU6-649P	HGNC:47612	2	4945277	4945383	1		yes					U6	yes			107	0.00236	1	1													0.00236
ENSG00000200713	ENSG00000200713.1	ENST00000363843	ENST00000363843.1	RNU6-682P	snRNA	RNU6-682P	HGNC:47645	8	8895813	8895918	1		yes					U6	yes			107	0.00408	1	1										0.00408
ENSG00000239078	ENSG00000239078.1	ENST00000459426	ENST00000459426.1	RNU7-55P	snRNA	RNU7-55P	HGNC:10239	8	9072455	9072516	-1							U7				63	0	0	0
ENSG00000207415	ENSG00000207415.1	ENST00000384684	ENST00000384684.1	RNU6-1151P	snRNA	RNU6-1151P	HGNC:48114	8	9287472	9287578	-1		yes					U6	yes			107	0.00067	1	1																				0.00067
ENSG00000201815	ENSG00000201815.1	ENST00000364945	ENST00000364945.1	RNU6-526P	snRNA	RNU6-526P	HGNC:47489	8	9371090	9371195	-1		yes					U6	yes			107	0	0	0
ENSG00000207128	ENSG00000207128.1	ENST00000384399	ENST00000384399.1	RNU6-729P	snRNA	RNU6-729P	HGNC:47692	8	10476223	10476329	1		yes					U6	yes			107	0.10926	5	5		0.01779	0.02137	0.05561		0.10926	0.03276	0.02425	0.01311	0.0367	0.01475	0.0794
ENSG00000277610	ENSG00000277610.1	ENST00000612985	ENST00000612985.1	RNVU1-4	snRNA	RNVU1-4	HGNC:48312	1	120942600	120942763	1	yes	yes			yes		U1	yes	yes	yes	164	2.21147	44	27		0.14233	0.10686	0.11122		0.65556	2.21147	1.65166	0.10491	0.07341	0.10326	0.5095	0.02015
ENSG00000273516	ENSG00000273516.1	ENST00000610293	ENST00000610293.1	U1	snRNA			1	121008362	121008507	-1							U1	yes			164	0.00212	3	2												0.0011									0.00212
ENSG00000200254	ENSG00000200254.1	ENST00000363384	ENST00000363384.1	RNU6-536P	snRNA	RNU6-536P	HGNC:47499	1	42569033	42569139	1		yes					U6	yes			107	0	0	0
ENSG00000199603	ENSG00000199603.1	ENST00000362733	ENST00000362733.1	RNU6-951P	snRNA	RNU6-951P	HGNC:47914	2	38147415	38147521	1	yes	yes					U6	yes	yes	yes	107	0	0	0
ENSG00000210181	ENSG00000210181.1	ENST00000387446	ENST00000387446.1	RNU6ATAC4P	snRNA	RNU6ATAC4P	HGNC:34094	3	36968191	36968316	-1		yes					U6ATAC	yes			126	0.02243	11	9																		0.02137		0.01415	0.02243	0.00437	0.01475	0.02037
ENSG00000252756	ENSG00000252756.1	ENST00000516947	ENST00000516947.1	RNU6-577P	snRNA	RNU6-577P	HGNC:47540	2	36867398	36867495	-1		yes					U6	yes			107	0	0	0
ENSG00000212221	ENSG00000212221.1	ENST00000390919	ENST00000390919.1	RNU6-220P	snRNA	RNU6-220P	HGNC:47183	8	143350172	143350278	1		yes					U6	yes			107	0.00148	1	1																							0.00148
ENSG00000200528	ENSG00000200528.1	ENST00000363658	ENST00000363658.1	RNU6-1331P	snRNA	RNU6-1331P	HGNC:48294	8	53914719	53914824	1		yes					U6	yes			107	0.00612	1	1								0.00067		0.00612
ENSG00000251835	ENSG00000251835.1	ENST00000516026	ENST00000516026.1	RNU6ATAC32P	snRNA	RNU6ATAC32P	HGNC:46931	8	54152807	54152882	-1		yes					U6ATAC	yes			126	0.06103	16	13																				0.06103	0.02914	0.0348	0.02163	0.02592
ENSG00000212246	ENSG00000212246.1	ENST00000390944	ENST00000390944.1	RNU6-360P	snRNA	RNU6-360P	HGNC:47323	2	208019638	208019741	-1		yes					U6	yes			107	0	0	0
ENSG00000200403	ENSG00000200403.1	ENST00000363533	ENST00000363533.1	RNU6-1099P	snRNA	RNU6-1099P	HGNC:48062	1	19305076	19305182	-1		yes					U6	yes			107	0.01821	3	3															0.01821					0.00255	0.00442
ENSG00000222536	ENSG00000222536.1	ENST00000410604	ENST00000410604.1	RNU2-39P	snRNA	RNU2-39P	HGNC:48532	2	72721806	72722003	1		yes					U2	yes			191	0.15718	27	14		0.03558	0.02137	0.07415	0.15718	0.05463		0.03207	0.02623	0.04894	0.07411	0.09086	0.13561
ENSG00000251991	ENSG00000251991.1	ENST00000516182	ENST00000516182.1	RNU7-49P	snRNA	RNU7-49P	HGNC:34145	11	14478892	14478953	1		yes					U7				63	0	0	0
ENSG00000253022	ENSG00000253022.1	ENST00000517213	ENST00000517213.1	RNU6-731P	snRNA	RNU6-731P	HGNC:47694	1	6540854	6540964	1		yes					U6	yes			107	0	0	0
ENSG00000222267	ENSG00000222267.1	ENST00000410335	ENST00000410335.1	RNU6-892P	snRNA	RNU6-892P	HGNC:47855	8	20229779	20229877	1	yes	yes					U6	yes	yes	yes	107	0.00211	1	1											0.00211
ENSG00000223015	ENSG00000223015.1	ENST00000411083	ENST00000411083.1	RNU6-1135P	snRNA	RNU6-1135P	HGNC:48098	11	87606783	87606885	1		yes					U6	yes			107	0	0	0
ENSG00000283412	ENSG00000283412.1	ENST00000637085	ENST00000637085.1	U6	snRNA			11	87648489	87648549	-1		yes					U6	yes			107	0	0	0
ENSG00000252222	ENSG00000252222.1	ENST00000516413	ENST00000516413.1	RNU7-13P	snRNA	RNU7-13P	HGNC:34109	1	184821428	184821489	-1		yes					U7				63	0.04914	2	3																			0.04914	0.03638		0.0026
ENSG00000275108	ENSG00000275108.1	ENST00000614961	ENST00000614961.1	U7	snRNA			3	98987387	98987449	1		yes					U7				63	0.00306	1	2								0.00135		0.00306
ENSG00000200360	ENSG00000200360.1	ENST00000363490	ENST00000363490.1	RNU6-792P	snRNA	RNU6-792P	HGNC:47755	1	111490317	111490423	-1		yes					U6	yes			107	0.01213	2	2																				0.01213	0.00408	0.00437	0.00492	0.01151
ENSG00000201288	ENSG00000201288.1	ENST00000364418	ENST00000364418.1	RNU6-1047P	snRNA	RNU6-1047P	HGNC:48010	3	127240968	127241074	-1		yes					U6	yes			107	0.00245	1	1																					0.00245		0.00211
ENSG00000251854	ENSG00000251854.1	ENST00000516045	ENST00000516045.1	RNU6-507P	snRNA	RNU6-507P	HGNC:47470	3	149779009	149779108	-1		yes					U6	yes			107	0	0	0
ENSG00000252172	ENSG00000252172.1	ENST00000516363	ENST00000516363.1	RNU6-720P	snRNA	RNU6-720P	HGNC:47683	3	149917342	149917449	-1		yes					U6	yes			107	0	0	0
ENSG00000207114	ENSG00000207114.1	ENST00000384386	ENST00000384386.1	RNU6-348P	snRNA	RNU6-348P	HGNC:47311	3	171504245	171504351	-1		yes					U6	yes			107	0.00295	1	1																							0.00295
ENSG00000222650	ENSG00000222650.1	ENST00000410718	ENST00000410718.1	RNU2-70P	snRNA	RNU2-70P	HGNC:48563	1	236267780	236267958	1		yes				yes	U2	yes			191	5.38339	107	56	yes	2.75771	5.12944	2.02049	4.67044	2.27626	1.50708	1.56507	2.38832	1.64875	5.38339	1.91651	4.93465
[truncated: 96 more rows]
[truncated: 25 more columns]

## Sheet: Supp. Table 2
Supplementary Table 2: Comparison of unsolved versus solved cases using Fisher's test for genes with ≥10 patients carrying variants
type	gene_name	Unsolved or solved with this gene	Solved (other gene)	n_group	n_gene	n_unsolved	n_patients	stat	pvalue	OR	log2OR	confInt1	confInt2	padj	unsolved_enriched
De novo	RNU1-32P	1	0	1	1	20735	29915	no
De novo	RNU1-59P	1	0	1	1	20735	29915	no
De novo	RNU1-7P	1	0	1	1	20735	29915	no
De novo	RNU1-87P	1	0	1	1	20735	29915	no
De novo	RNU11	2	1	2	3	20735	29915	no
De novo	RNU12	4	6	4	10	20735	29915	Fisher's test	0.0781392	0.295053	-1.76	0.0612354	1.24445	1
De novo	RNU2-2	43	5	43	48	20735	29915	Fisher's test	0.00146846	3.81357	1.93	1.51278	12.3432	0.0220269	yes
De novo	RNU2-63P	6	6	6	12	20735	29915	Fisher's test	0.206577	0.442575	-1.18	0.118288	1.65599	1
De novo	RNU2-65P	1	0	1	1	20735	29915	no
De novo	RNU2-6P	1	0	1	1	20735	29915	no
De novo	RNU4-1	6	1	6	7	20735	29915	no
De novo	RNU4-2	82	4	82	86	20735	29915	Fisher's test	2.59234e-09	9.10778	3.19	3.4233	34.2331	3.8885e-08	yes
De novo	RNU4-63P	2	0	2	2	20735	29915	no
De novo	RNU4ATAC	1	5	1	6	20735	29915	no
De novo	RNU5A-1	7	3	7	10	20735	29915	Fisher's test	1	1.03308	0.05	0.235793	6.19276	1
De novo	RNU5A-8P	2	1	2	3	20735	29915	no
De novo	RNU5B-1	8	1	8	9	20735	29915	no
De novo	RNU5D-1	1	0	1	1	20735	29915	no
De novo	RNU5E-1	5	3	5	8	20735	29915	no
De novo	RNU5E-6P	1	3	1	4	20735	29915	no
De novo	RNU5F-1	2	1	2	3	20735	29915	no
De novo	RNU6-1017P	1	0	1	1	20735	29915	no
De novo	RNU6-1110P	1	0	1	1	20735	29915	no
De novo	RNU6-129P	1	0	1	1	20735	29915	no
De novo	RNU6-1337P	1	0	1	1	20735	29915	no
De novo	RNU6-2	3	0	3	3	20735	29915	no
De novo	RNU6-430P	1	0	1	1	20735	29915	no
De novo	RNU6-611P	17	10	17	27	20735	29915	Fisher's test	0.531528	0.752425	-0.41	0.325223	1.83949	1
De novo	RNU6-7	1	0	1	1	20735	29915	no
De novo	RNU6-758P	1	2	1	3	20735	29915	no
De novo	RNU6-8	1	1	1	2	20735	29915	no
De novo	RNU6-892P	1	0	1	1	20735	29915	no
De novo	RNU6-922P	1	0	1	1	20735	29915	no
Biallelic	RNU1-120P	3	3	3	6	20735	29915	no
Biallelic	RNU11	6	3	6	9	20735	29915	no
Biallelic	RNU12	15	5	15	20	20735	29915	Fisher's test	0.808725	1.32837	0.41	0.45878	4.67351	1
Biallelic	RNU2-12P	1	0	1	1	20735	29915	no
Biallelic	RNU2-2	48	5	48	53	20735	29915	Fisher's test	0.000459876	4.25795	2.09	1.70253	13.7095	0.00689814	yes
Biallelic	RNU2-63P	13	14	13	27	20735	29915	Fisher's test	0.0215612	0.410747	-1.28	0.177696	0.942586	0.323418
Biallelic	RNU2-6P	1	0	1	1	20735	29915	no
Biallelic	RNU4-1	9	6	9	15	20735	29915	Fisher's test	0.414327	0.663958	-0.59	0.210986	2.2676	1
Biallelic	RNU4-2	14	3	14	17	20735	29915	Fisher's test	0.302017	2.06675	1.05	0.576633	11.2192	1
Biallelic	RNU4-25P	2	0	2	2	20735	29915	no
Biallelic	RNU4-36P	1	0	1	1	20735	29915	no
Biallelic	RNU4-38P	1	0	1	1	20735	29915	no
Biallelic	RNU4ATAC	27	4	27	31	20735	29915	Fisher's test	0.0317494	2.99082	1.58	1.0417	11.7629	0.476242
Biallelic	RNU5A-8P	6	6	6	12	20735	29915	Fisher's test	0.206577	0.442575	-1.18	0.118288	1.65599	1
Biallelic	RNU5B-1	3	2	3	5	20735	29915	no
Biallelic	RNU5D-1	7	2	7	9	20735	29915	no
Biallelic	RNU5E-1	15	8	15	23	20735	29915	Fisher's test	0.655751	0.830019	-0.27	0.330219	2.26125	1
Biallelic	RNU5E-4P	1	0	1	1	20735	29915	no
Biallelic	RNU5E-6P	6	3	6	9	20735	29915	no
Biallelic	RNU5F-1	4	6	4	10	20735	29915	Fisher's test	0.0781392	0.295053	-1.76	0.0612354	1.24445	1
Biallelic	RNU6-1004P	1	0	1	1	20735	29915	no
Biallelic	RNU6-173P	1	0	1	1	20735	29915	no
Biallelic	RNU6-188P	1	0	1	1	20735	29915	no
Biallelic	RNU6-2	1	0	1	1	20735	29915	no
Biallelic	RNU6-302P	1	1	1	2	20735	29915	no
Biallelic	RNU6-341P	1	0	1	1	20735	29915	no
Biallelic	RNU6-506P	1	0	1	1	20735	29915	no
Biallelic	RNU6-524P	1	0	1	1	20735	29915	no
Biallelic	RNU6-628P	1	0	1	1	20735	29915	no
Biallelic	RNU6-656P	1	1	1	2	20735	29915	no
Biallelic	RNU6-758P	2	0	2	2	20735	29915	no
Biallelic	RNU6-781P	2	0	2	2	20735	29915	no
Biallelic	RNU6-8	1	2	1	3	20735	29915	no
Biallelic	RNU6-897P	1	0	1	1	20735	29915	no
Biallelic	RNU6-9	1	1	1	2	20735	29915	no
Biallelic	RNU6-921P	3	0	3	3	20735	29915	no
Biallelic	RNU6-997P	1	0	1	1	20735	29915	no

## Sheet: Supp. Table 3
Supplementary Table 3: Per subcohort comparison of unsolved versus solved cases using Fisher's test for genes with ≥10 patients carrying variants
subcohort	type	gene_name	Unsolved or solved with this gene	Solved (other gene)	n_group	n_gene	n_unsolved	n_patients	pvalue	OR	log2OR	padj	unsolved_enriched
SeqOIA	De novo	RNU2-2	23	4	23	27	13149	18949	0.0935258	2.5389	1.34	0.841732
SeqOIA	De novo	RNU4-2	58	2	58	60	13149	18949	1.4869e-07	12.8433	3.68	1.33821e-06	yes
SeqOIA	De novo	RNU6-611P	17	10	17	27	13149	18949	0.530963	0.749536	-0.42	1
SeqOIA	Biallelic	RNU12	8	2	8	10	13149	18949	0.733336	1.76481	0.82	1
SeqOIA	Biallelic	RNU2-2	31	2	31	33	13149	18949	0.00102617	6.85059	2.78	0.00923553	yes
SeqOIA	Biallelic	RNU2-63P	9	7	9	16	13149	18949	0.280535	0.56687	-0.82	1
SeqOIA	Biallelic	RNU4-1	6	5	6	11	13149	18949	0.328885	0.529096	-0.92	1
SeqOIA	Biallelic	RNU4ATAC	21	0	21	21	13149	18949	0.000601221	Inf	10	0.00541099	yes
SeqOIA	Biallelic	RNU5E-1	13	3	13	16	13149	18949	0.419417	1.91227	0.94	1
Auragen	De novo	RNU2-2	20	1	20	21	7586	10966	0.00764515	8.93121	3.16	0.0458709	yes
Auragen	De novo	RNU4-2	24	2	24	26	7586	10966	0.00931025	5.36024	2.42	0.0558615
Auragen	Biallelic	RNU12	7	3	7	10	7586	10966	1	1.03965	0.06	1
Auragen	Biallelic	RNU2-2	17	3	17	20	7586	10966	0.150122	2.52808	1.34	0.900734
Auragen	Biallelic	RNU2-63P	4	7	4	11	7586	10966	0.0424085	0.254262	-1.98	0.254451
Auragen	Biallelic	RNU4ATAC	6	4	6	10	7586	10966	0.509236	0.668098	-0.58	1

## Sheet: Supp. Table 4
Supplementary Table 4: Comparison of NDD versus non-NDD cases using Fisher's test for genes with ≥9 patients carrying variants
type	gene_name	NDD	Non-NDD	n_group	n_gene	n_NDD	n_patients	stat	pvalue	OR	log2OR	confInt1	confInt2	padj	NDD_enriched
De novo	RNU1-32P	1	1	1	2	22775	34329	no
De novo	RNU1-59P	1	0	1	1	22775	34329	no
De novo	RNU11	3	1	3	4	22775	34329	no
De novo	RNU12	9	4	9	13	22775	34329	Fisher's test	1	1.14149	0.19	0.318499	5.07364	1
De novo	RNU2-2	47	6	47	53	22775	34329	Fisher's test	0.000362531	3.97967	1.99	1.69751	11.3951	0.00725061	yes
De novo	RNU2-63P	10	6	10	16	22775	34329	Fisher's test	0.793223	0.845465	-0.24	0.278323	2.83103	1
De novo	RNU2-6P	1	0	1	1	22775	34329	no
De novo	RNU4-1	2	5	2	7	22775	34329	no
De novo	RNU4-2	94	5	94	99	22775	34329	Fisher's test	1.06179e-11	9.5727	3.26	3.95826	30.189	2.12358e-10	yes
De novo	RNU4-63P	1	1	1	2	22775	34329	no
De novo	RNU4ATAC	4	2	4	6	22775	34329	no
De novo	RNU5A-1	10	2	10	12	22775	34329	Fisher's test	0.359206	2.53717	1.34	0.540557	23.8184	1
De novo	RNU5A-8P	2	1	2	3	22775	34329	no
De novo	RNU5B-1	11	1	11	12	22775	34329	Fisher's test	0.071428	5.58292	2.48	0.811198	240.084	1
De novo	RNU5E-1	5	4	5	9	22775	34329	Fisher's test	0.496195	0.634049	-0.66	0.136433	3.19583	1
De novo	RNU5E-6P	3	2	3	5	22775	34329	no
De novo	RNU5F-1	2	1	2	3	22775	34329	no
De novo	RNU6-1281P	1	0	1	1	22775	34329	no
De novo	RNU6-129P	1	0	1	1	22775	34329	no
De novo	RNU6-1337P	1	0	1	1	22775	34329	no
De novo	RNU6-2	1	2	1	3	22775	34329	no
De novo	RNU6-231P	1	0	1	1	22775	34329	no
De novo	RNU6-430P	1	0	1	1	22775	34329	no
De novo	RNU6-611P	29	17	29	46	22775	34329	Fisher's test	0.641471	0.865252	-0.21	0.459568	1.67923	1
De novo	RNU6-628P	1	0	1	1	22775	34329	no
De novo	RNU6-7	1	0	1	1	22775	34329	no
De novo	RNU6-758P	1	2	1	3	22775	34329	no
De novo	RNU6-781P	1	0	1	1	22775	34329	no
De novo	RNU6-8	2	0	2	2	22775	34329	no
De novo	RNU6-9	2	0	2	2	22775	34329	no
De novo	RNU6-951P	1	0	1	1	22775	34329	no
Biallelic	RNU1-120P	2	4	2	6	22775	34329	no
Biallelic	RNU1-59P	2	0	2	2	22775	34329	no
Biallelic	RNU11	8	2	8	10	22775	34329	Fisher's test	0.511362	2.02957	1.02	0.404965	19.6209	1
Biallelic	RNU12	16	8	16	24	22775	34329	Fisher's test	1	1.01463	0.02	0.409572	2.7393	1
Biallelic	RNU2-12P	1	0	1	1	22775	34329	no
Biallelic	RNU2-2	56	5	56	61	22775	34329	Fisher's test	4.46541e-06	5.6937	2.51	2.29899	18.2175	8.93083e-05	yes
Biallelic	RNU2-54P	1	0	1	1	22775	34329	no
Biallelic	RNU2-63P	22	6	22	28	22775	34329	Fisher's test	0.22965	1.86094	0.9	0.731502	5.61162	1
Biallelic	RNU2-6P	1	0	1	1	22775	34329	no
Biallelic	RNU4-1	13	4	13	17	22775	34329	Fisher's test	0.451283	1.64911	0.72	0.509324	6.9447	1
Biallelic	RNU4-2	16	3	16	19	22775	34329	Fisher's test	0.143201	2.70679	1.44	0.774581	14.4999	1
Biallelic	RNU4-25P	2	0	2	2	22775	34329	no
Biallelic	RNU4-36P	1	1	1	2	22775	34329	no
Biallelic	RNU4-38P	1	0	1	1	22775	34329	no
Biallelic	RNU4ATAC	23	13	23	36	22775	34329	Fisher's test	0.727814	0.897453	-0.16	0.435764	1.92961	1
Biallelic	RNU5A-1	4	0	4	4	22775	34329	no
Biallelic	RNU5A-8P	9	5	9	14	22775	34329	Fisher's test	1	0.91313	-0.13	0.274752	3.46925	1
Biallelic	RNU5B-1	5	2	5	7	22775	34329	no
Biallelic	RNU5D-1	6	4	6	10	22775	34329	Fisher's test	0.74116	0.760936	-0.39	0.180418	3.66679	1
Biallelic	RNU5E-1	18	9	18	27	22775	34329	Fisher's test	1	1.01463	0.02	0.432682	2.56479	1
Biallelic	RNU5E-4P	1	0	1	1	22775	34329	no
Biallelic	RNU5E-6P	5	5	5	10	22775	34329	Fisher's test	0.320056	0.507197	-0.98	0.116701	2.20439	1
Biallelic	RNU5F-1	7	6	7	13	22775	34329	Fisher's test	0.382765	0.591728	-0.76	0.170223	2.13185	1
Biallelic	RNU6-1	1	0	1	1	22775	34329	no
Biallelic	RNU6-1004P	1	0	1	1	22775	34329	no
Biallelic	RNU6-1014P	1	0	1	1	22775	34329	no
Biallelic	RNU6-129P	1	0	1	1	22775	34329	no
Biallelic	RNU6-173P	1	0	1	1	22775	34329	no
Biallelic	RNU6-2	1	1	1	2	22775	34329	no
Biallelic	RNU6-302P	1	1	1	2	22775	34329	no
Biallelic	RNU6-341P	1	0	1	1	22775	34329	no
Biallelic	RNU6-35P	1	0	1	1	22775	34329	no
Biallelic	RNU6-506P	1	0	1	1	22775	34329	no
Biallelic	RNU6-524P	1	0	1	1	22775	34329	no
Biallelic	RNU6-527P	1	0	1	1	22775	34329	no
Biallelic	RNU6-628P	1	0	1	1	22775	34329	no
Biallelic	RNU6-696P	1	0	1	1	22775	34329	no
Biallelic	RNU6-758P	1	1	1	2	22775	34329	no
Biallelic	RNU6-781P	2	0	2	2	22775	34329	no
Biallelic	RNU6-8	1	2	1	3	22775	34329	no
Biallelic	RNU6-897P	1	0	1	1	22775	34329	no
Biallelic	RNU6-9	1	1	1	2	22775	34329	no
Biallelic	RNU6-918P	1	0	1	1	22775	34329	no
Biallelic	RNU6-921P	3	0	3	3	22775	34329	no
Biallelic	RNU6-922P	1	1	1	2	22775	34329	no
Biallelic	RNU6-927P	1	0	1	1	22775	34329	no
Biallelic	RNU6-997P	1	0	1	1	22775	34329	no

## Sheet: Supp. Table 5
Supplementary Table 5: Per subcohort comparison of NDD versus non-NDD cases using Fisher's test for genes with ≥9 (SeqOIA) or ≥10 (Auragen) patients carrying variants
subcohort	type	gene_name	NDD	Non-NDD	n_group	n_gene	n_NDD	n_patients	pvalue	OR	log2OR	padj	NDD_enriched
SeqOIA	De novo	RNU2-2	25	4	25	29	13164	20690	0.0110782	3.57791	1.84	0.144017
SeqOIA	De novo	RNU2-63P	7	2	7	9	13164	20690	0.501709	2.00146	1	1
SeqOIA	De novo	RNU4-2	62	4	62	66	13164	20690	1.79787e-08	8.89862	3.15	2.33724e-07	yes
SeqOIA	De novo	RNU6-611P	26	16	26	42	13164	20690	0.87276	0.928894	-0.11	1
SeqOIA	Biallelic	RNU12	7	5	7	12	13164	20690	0.767215	0.800311	-0.32	1
SeqOIA	Biallelic	RNU2-2	31	4	31	35	13164	20690	0.00133069	4.43846	2.15	0.017299	yes
SeqOIA	Biallelic	RNU2-63P	12	5	12	17	13164	20690	0.623418	1.37243	0.46	1
SeqOIA	Biallelic	RNU4-1	9	4	9	13	13164	20690	0.779833	1.28655	0.36	1
SeqOIA	Biallelic	RNU4-2	8	2	8	10	13164	20690	0.344895	2.28754	1.19	1
SeqOIA	Biallelic	RNU4ATAC	12	10	12	22	13164	20690	0.382356	0.685807	-0.54	1
SeqOIA	Biallelic	RNU5A-8P	7	4	7	11	13164	20690	1	1.00052	0	1
SeqOIA	Biallelic	RNU5E-1	14	4	14	18	13164	20690	0.326494	2.00199	1	1
SeqOIA	Biallelic	RNU5F-1	4	5	4	9	13164	20690	0.300658	0.457215	-1.13	1
Auragen	De novo	RNU2-2	22	2	22	24	9611	13639	0.0232598	4.61832	2.21	0.139559
Auragen	De novo	RNU4-2	32	1	32	33	9611	13639	0.00019121	13.4516	3.75	0.00114726	yes
Auragen	Biallelic	RNU12	9	3	9	12	9611	13639	1	1.25751	0.33	1
Auragen	Biallelic	RNU2-2	25	1	25	26	9611	13639	0.00201231	10.5014	3.39	0.0120739	yes
Auragen	Biallelic	RNU2-63P	10	1	10	11	9611	13639	0.192223	4.19432	2.07	1
Auragen	Biallelic	RNU4ATAC	11	3	11	14	9611	13639	0.769994	1.53732	0.62	1

## Sheet: Supp. Table 6
Supplementary Table 6: Probands with RNU2-2 de novo or biallelic variants identified in this study
			Allele 1				Allele 2
Identification method	Cohort	gene	Chr11(GRCh38) genomic change_allele 1	NST00000410396.1(RNU2-2)_1	Inheritance_1	phasing (for de novo variant)	NST00000410396.1(RNU2-2)_allele 2	NST00000410396.1(RNU2-2)_2	Inheritance_2	Mode of inheritance	NDD
WGS/Sanger	PFMG	RNU2-2	11-62841806-C-T	n.4G>A	de novo	maternal allele				Dominant	yes
WGS	PFMG	RNU2-2	11-62841806-C-T	n.4G>A	de novo	maternal allele				Dominant	yes
Sanger	Other	RNU2-2	11-62841806-C-T	n.4G>A	de novo					Dominant	yes
Sanger	Other	RNU2-2	11-62841806-C-T	n.4G>A	de novo					Dominant	yes
WGS	PFMG	RNU2-2	11-62841806-C-T	n.4G>A	de novo	maternal allele				Dominant	yes
WGS	PFMG	RNU2-2	11-62841806-C-T	n.4G>A	de novo					Dominant	yes
WGS	PFMG	RNU2-2	11-62841806-C-T	n.4G>A	de novo					Dominant	yes
WGS/Targeted NGS	PFMG	RNU2-2	11-62841806-C-T	n.4G>A	de novo	maternal allele				Dominant	yes
Sanger	Other	RNU2-2	11-62841806-C-T	n.4G>A	undetermined (non mat)					Dominant	yes
Sanger	Other	RNU2-2	11-62841806-C-T	n.4G>A	de novo					Dominant	yes
WGS/Sanger	PFMG	RNU2-2	11-62841806-C-T	n.4G>A	de novo					Dominant	yes
WGS	Other	RNU2-2	11-62841806-C-T	n.4G>A	de novo					Dominant	yes
WGS	Other	RNU2-2	11-62841806-C-T	n.4G>A	de novo					Dominant	yes
WGS	PFMG	RNU2-2	11-62841806-C-T	n.4G>A	undetermined					Dominant	yes
WGS	PFMG	RNU2-2	11-62841806-C-T	n.4G>A	de novo	maternal allele				Dominant	yes
WGS	PFMG	RNU2-2	11-62841806-C-T	n.4G>A	de novo	maternal allele				Dominant	yes
WGS/Sanger	PFMG	RNU2-2	11-62841806-C-T	n.4G>A	de novo					Dominant	yes
WGS	PFMG	RNU2-2	11-62841806-C-T	n.4G>A	de novo	maternal allele	11-62841730-T-C	n.80A>G	pat	Dominant	yes
WGS	Other	RNU2-2	11-62841806-C-T	n.4G>A	de novo					Dominant	yes
WGS	Other	RNU2-2	11-62841806-C-T	n.4G>A	de novo	maternal allele				Dominant	yes
WGS	Other	RNU2-2	11-62841806-C-T	n.4G>A	de novo					Dominant	yes
WGS	PFMG	RNU2-2	11-62841775-T-C	n.35A>G	de novo					Dominant	yes
WGS	PFMG	RNU2-2	11-62841775-T-C	n.35A>G	de novo (mosaic)					Dominant	yes
WGS/Sanger	PFMG	RNU2-2	11-62841775-T-C	n.35A>G	de novo	maternal allele				Dominant	yes (twin with same phenotype)
WGS	PFMG	RNU2-2	11-62841775-T-C	n.35A>G	de novo					Dominant	yes
Sanger	Other	RNU2-2	11-62841775-T-C	n.35A>G	de novo					Dominant	yes
WGS	Other	RNU2-2	11-62841775-T-C	n.35A>G	de novo					Dominant	yes
WGS	PFMG	RNU2-2	11-62841775-T-C	n.35A>G	de novo	maternal allele				Dominant	yes
WGS	PFMG	RNU2-2	11-62841775-T-C	n.35A>G	de novo					Dominant	yes
WGS	PFMG	RNU2-2	11-62841775-T-C	n.35A>G	de novo					Dominant	yes
WGS	PFMG	RNU2-2	11-62841775-T-C	n.35A>G	de novo					Dominant	yes
WGS	PFMG	RNU2-2	11-62841775-T-C	n.35A>G	de novo					Dominant	yes
WGS	PFMG	RNU2-2	11-62841775-T-C	n.35A>G	de novo					Dominant	yes
WGS	Other	RNU2-2	11-62841775-T-C	n.35A>G	undetermined					Dominant	yes
WGS	PFMG	RNU2-2	11-62841804-A-G	n.6T>C	de novo	maternal allele				Likely recessive (or dominant with incomplete penetrance)	yes
WGS	PFMG	RNU2-2	11-62841802-G-GT	n.7_8insA	de novo	maternal allele				Likely recessive (or dominant with incomplete penetrance)	yes
WGS	PFMG	RNU2-2	11-62841802-G-A	n.8C>T	de novo					Likely recessive (or dominant with incomplete penetrance)	yes
WGS	PFMG	RNU2-2	11-62841789-G-C	n.21C>G	de novo	paternal allele				Likely recessive (or dominant with incomplete penetrance)	yes
Sanger	Other	RNU2-2	11-62841772-T-C	n.38A>G	de novo					Likely recessive (or dominant with incomplete penetrance)	yes
WGS	PFMG	RNU2-2	11-62841770-G-C	n.40C>G	de novo					Likely recessive (or dominant with incomplete penetrance)	yes
WGS	PFMG	RNU2-2	11-62841770-G-A	n.40C>T	de novo	paternal allele				Likely recessive (or dominant with incomplete penetrance)	yes
WGS	PFMG	RNU2-2	11-62841770-G-A	n.40C>T	de novo	paternal allele				Likely recessive (or dominant with incomplete penetrance)	yes
WGS	PFMG	RNU2-2	11-62841748-A-C	n.62T>G	de novo	paternal allele				Likely recessive (or dominant with incomplete penetrance)	yes
WGS	PFMG	RNU2-2	11-62841746-T-TG	n.63_64insC	de novo					Likely recessive (or dominant with incomplete penetrance)	yes
WGS	PFMG	RNU2-2	11-62841709-A-T	n.101T>A	de novo					Likely recessive (or dominant with incomplete penetrance)	no (cancer)
WGS	PFMG	RNU2-2	11-62841701-T-A	n.109A>T	de novo					Likely recessive (or dominant with incomplete penetrance)	yes
WGS	PFMG	RNU2-2	11-62841670-TGGACGGAGCAA-T; 11-62841701-T-C	n.129_139del; n.109A>G	de novo; pat	paternal allele				Likely recessive (or dominant with incomplete penetrance)	unknown (fetus with cerebral malformation)
WGS	PFMG	RNU2-2	11-62841660-A-C	n.150T>G	de novo					Likely recessive (or dominant with incomplete penetrance)	yes
WGS	PFMG	RNU2-2	11-62841642-TACTGCAATACCAGGTCGATGCGTGG-T	n.143_167del	de novo	paternal allele				Likely recessive (or dominant with incomplete penetrance)	no (hearing impairment, chronic bronchopulmonary disease, normal developpement at 3.5 y)
WGS	PFMG	RNU2-2	11-62841805-G-T	n.5C>A	de novo	maternal allele	11-62841667-G-C	n.143C>G	non mat	recessive (compound)	yes
WGS	PFMG	RNU2-2	11-62841805-G-A	n.5C>T	mat		11-62841737-G-GAGGACGTAT	n.64_72dup	pat	recessive (compound)	yes
WGS	PFMG	RNU2-2	11-62841804-A-G	n.6T>C	de novo	paternal allele	11-62841710-A-G	n.100T>C	mat	recessive (compound)	yes
WGS	PFMG	RNU2-2	11-62841802-G-GT	n.7_8insA	de novo	maternal allele	11-62841665-T-A	n.145A>T	pat	recessive (compound)	yes
WGS	PFMG	RNU2-2	11-62841797-G-A	n.13C>T	pat		11-62841787-T-C	n.23A>G	mat	recessive (compound)	yes
WGS	PFMG	RNU2-2	11-62841797-G-A	n.13C>T	non mat		11-62841709-A-T	n.101T>A	mat	recessive (compound)	yes
WGS	PFMG	RNU2-2	11-62841796-G-C	n.14C>G	pat		11-62841682-G-A	n.128C>T	mat	recessive (compound)	yes
Sanger	Other	RNU2-2	11-62841791-C-T	n.19G>A	mat		11-62841791-C-T	n.19G>A	pat	recessive (homozygous)	yes
WGS	PFMG	RNU2-2	11-62841790-C-T	n.20G>A	mat		11-62841665-T-C	n.145A>G	non mat	recessive (compound)	yes
WGS/Sanger	Other	RNU2-2	11-62841790-C-T	n.20G>A	mat		11-62841782-G-C	n.28C>G	pat	recessive (compound)	yes
WGS/Targeted NGS	PFMG	RNU2-2	11-62841790-C-T	n.20G>A	mat		11-62841778-A-G	n.32T>C	pat	recessive (compound)	yes
[truncated: 62 more rows]

## Sheet: Supp. Table 7
Supplementary Table 7: Details of non-PFMG cohorts analysed and number of patients with RNU2-2 variants identified
[truncated: 24 more rows]

[truncated: 8 more sheets: Supp. Table 8, Supp. Table 9, Supp. Table 10, Supp. Table 11, Supp. Table 12, Supp. Table 13, Supp. Table 14, Supp. Table 15]
